# Supplementary material for: Evolution of the conformational dynamics of the molecular chaperone Hsp90
Source: Nat Commun. 2024 Oct 4;15:8627. doi: 10.1038/s41467-024-52995-y (PMC11452706; doi:10.1038/s41467-024-52995-y)
Supplement: Supplementary file 4 — Source Data [file 41467_2024_52995_MOESM4_ESM.xlsx]

## Sheet: Fig. 1A
N/A

## Sheet: Fig. 1B
Samples	Acitivity
yHsp90	0.93814
yHsp90	1.49893
yHsp90	1.14066
hHsp90	0.11777
hHsp90	0.12925
hHsp90	0.13492
Samples	N	Mean	SD	Summe
yHsp90	3	1.19258	0.14398	3.57774
hHsp90	3	0.12731	0.00873	0.38194

## Sheet: Fig. 1C
Time (min)	hHsp90 Open	hHsp90 Closed		Time (min)	hHsp90 Open Mass		Time (min)	hHsp90 Closed Mass		Time (min)	yHsp90 Open	yHsp90 Closed		Time (min)	yHsp90 Open Mass		Time (min)	yHsp90 Closed Mass
19.0003	0.00571	0.00621		20.31731	131817.53453		21.11172	135389.04273		19.0003	0.00209	0.00272		20.81024	159756.50431		21.32466	145648.8907
19.00849	0.00551	0.00613		20.3255	131919.80504		21.11991	135459.25137		19.00849	0.00207	0.0027		20.81843	158907.77323		21.33285	144655.50265
19.01668	0.0054	0.00602		20.33369	131984.93711		21.1281	135520.85382		19.01668	0.00203	0.00269		20.82662	157884.93244		21.34104	143855.63141
19.02487	0.00539	0.0059		20.34188	132028.7746		21.13629	135550.24354		19.02487	0.00199	0.00267		20.83481	157056.81489		21.34923	143215.42997
19.03306	0.00527	0.00582		20.35007	132077.58656		21.14448	135593.68359		19.03306	0.00196	0.00266		20.843	156498.13311		21.35742	142595.00589
19.04125	0.00511	0.00566		20.35826	132112.85614		21.15267	135630.33369		19.04125	0.00196	0.00265		20.85119	155569.87629		21.36561	141785.80163
19.04944	0.00504	0.00548		20.36645	132175.17031		21.16086	135626.52349		19.04944	0.00197	0.00264		20.85938	154360.7596		21.3738	140817.93351
19.05763	0.0049	0.00539		20.37464	132241.81462		21.16905	135615.83135		19.05763	0.00198	0.00263		20.86757	153426.41171		21.38199	139793.58535
19.06582	0.00488	0.00523		20.38283	132291.18924		21.17724	135630.30188		19.06582	0.00199	0.00262		20.87576	152551.03325		21.39018	139004.78228
19.07401	0.00474	0.00502		20.39102	132347.48625		21.18543	135658.53225		19.07401	0.00201	0.00261		20.88395	151478.69118		21.39837	138454.38326
19.0822	0.00448	0.0049		20.39921	132390.77683		21.19362	135667.5296		19.0822	0.00202	0.00261		20.89214	150375.16245		21.40656	137777.67077
19.09039	0.00441	0.00476		20.4074	132398.98811		21.20181	135689.38732		19.09039	0.00202	0.00259		20.90033	149327.42848		21.41475	137031.68379
19.09858	0.00437	0.00469		20.41559	132457.98466		21.21	135727.35373		19.09858	0.00201	0.00258		20.90852	148374.86119		21.42294	136404.12195
19.10677	0.00427	0.00469		20.42378	132543.82054		21.21819	135738.1316		19.10677	0.002	0.00256		20.91671	147495.85866		21.43113	135533.84655
19.11496	0.00424	0.00455		20.43197	132604.76258		21.22638	135768.39217		19.11496	0.00198	0.00253		20.9249	146671.54272		21.43931	134650.12038
19.12315	0.00419	0.00444		20.44016	132702.85119		21.23457	135771.51355		19.12315	0.00194	0.00251		20.93309	146007.5026		21.4475	134102.73854
19.13134	0.00404	0.00443		20.44835	132769.99015		21.24276	135745.64355		19.13134	0.0019	0.00248		20.94128	145322.69319		21.45569	133681.38269
19.13952	0.00381	0.00433		20.45654	132812.37847		21.25095	135762.45558		19.13952	0.00186	0.00244		20.94947	144581.53689		21.46388	133170.23248
19.14771	0.0036	0.00415		20.46473	132887.32548		21.25914	135789.21853		19.14771	0.00181	0.00241		20.95766	143933.5204		21.47207	132601.31561
19.1559	0.00356	0.00402		20.47292	132991.49762		21.26733	135789.30752		19.1559	0.00175	0.00238		20.96585	143347.87815		21.48026	131991.31426
19.16409	0.00353	0.00391		20.48111	133042.33382		21.27552	135760.7109		19.16409	0.00169	0.00235		20.97404	142669.5426		21.48845	131267.49407
19.17228	0.00336	0.00385		20.4893	133062.31665		21.28371	135718.06668		19.17228	0.00164	0.00231		20.98223	142252.6914		21.49664	130731.85471
19.18047	0.00314	0.00381		20.49749	133146.75408		21.2919	135690.89737		19.18047	0.00159	0.00227		20.99042	142201.04287		21.50483	130520.35174
19.18866	0.00303	0.00379		20.50568	133242.88738		21.30009	135717.59935		19.18866	0.00153	0.00224		20.99861	141636.82558		21.51302	130163.62214
19.19685	0.00288	0.00372		20.51387	133324.38832		21.30828	135755.27104		19.19685	0.00147	0.0022		21.0068	140895.74032		21.52121	129519.74681
19.20504	0.0028	0.00357		20.52206	133426.85932		21.31647	135738.59652		19.20504	0.00141	0.00216		21.01499	140274.49671		21.5294	128981.3971
19.21323	0.00279	0.00356		20.53025	133512.80212		21.32466	135705.25291		19.21323	0.00136	0.00212		21.02318	139544.56992		21.53759	128684.60176
19.22142	0.00269	0.00343		20.53844	133522.90685		21.33285	135667.30732		19.22142	0.00132	0.00208		21.03136	139029.1191		21.54578	128360.33166
19.22961	0.00255	0.00326		20.54663	133554.96629		21.34104	135614.49784		19.22961	0.00129	0.00203		21.03955	138589.25458		21.55397	127880.74071
19.2378	0.00244	0.0032		20.55482	133613.95786		21.34923	135564.13495		19.2378	0.00125	0.00197		21.04774	138121.22292		21.56216	127407.18272
19.24599	0.00236	0.00314		20.56301	133676.13311		21.35742	135557.50751		19.24599	0.00121	0.00191		21.05593	137514.32531		21.57035	126993.72108
19.25418	0.00227	0.00301		20.5712	133779.46151		21.36561	135574.49051		19.25418	0.00118	0.00184		21.06412	136919.271		21.57854	126628.19372
19.26237	0.00217	0.00299		20.57939	133843.46613		21.3738	135537.14495		19.26237	0.00113	0.00178		21.07231	136665.12973		21.58673	126328.64032
19.27056	0.00201	0.00289		20.58758	133875.14402		21.38199	135484.13429		19.27056	0.00109	0.00173		21.0805	136485.8623		21.59492	125995.53486
19.27875	0.0019	0.00284		20.59577	133918.72704		21.39018	135447.35779		19.27875	0.00104	0.00168		21.08869	136229.36253		21.60311	125723.55252
19.28694	0.00185	0.00282		20.60396	133978.54423		21.39837	135408.98075		19.28694	0.00101	0.00163		21.09688	135753.62767		21.6113	125519.76673
19.29513	0.00183	0.0027		20.61215	134084.05665		21.40656	135369.94809		19.29513	9.79874E-4	0.00159		21.10507	135300.31213		21.61949	125321.59647
19.30332	0.00169	0.0025		20.62034	134178.55414		21.41475	135333.94872		19.30332	9.53374E-4	0.00155		21.11326	134956.03146		21.62768	125027.56038
19.31151	0.00156	0.0023		20.62853	134214.24916		21.42294	135294.84733		19.31151	9.27258E-4	0.00151		21.12145	134664.69202		21.63587	124579.63213
19.3197	0.00153	0.00222		20.63672	134253.25635		21.43113	135307.52572		19.3197	8.92343E-4	0.00148		21.12964	134418.06039		21.64406	124084.50004
19.32789	0.00151	0.00219		20.64491	134329.72115		21.43931	135339.90288		19.32789	8.45251E-4	0.00144		21.13783	134208.259		21.65225	123765.23182
19.33608	0.00141	0.00212		20.6531	134408.83559		21.4475	135367.233		19.33608	7.79686E-4	0.00141		21.14602	134034.89583		21.66044	123693.77989
19.34427	0.00133	0.00204		20.66129	134467.61516		21.45569	135379.35271		19.34427	7.07867E-4	0.00136		21.15421	133906.16418		21.66863	123525.41071
19.35246	0.00128	0.00201		20.66948	134533.67477		21.46388	135378.32616		19.35246	6.41476E-4	0.00132		21.1624	133744.1032		21.67682	123363.99067
19.36065	0.0012	0.00197		20.67766	134607.69062		21.47207	135360.8068		19.36065	5.83194E-4	0.00127		21.17059	133568.89795		21.68501	123255.55069
19.36884	0.00103	0.0019		20.68585	134673.71637		21.48026	135321.57212		19.36884	5.42864E-4	0.00123		21.17878	133425.73271		21.6932	122945.42752
19.37703	8.87097E-4	0.00179		20.69404	134753.3997		21.48845	135270.80623		19.37703	5.18182E-4	0.00119		21.18697	133258.4717		21.70139	122732.69689
19.38522	7.88088E-4	0.00169		20.70223	134822.71107		21.49664	135243.12262		19.38522	4.95818E-4	0.00115		21.19516	133223.60264		21.70958	122577.63906
19.39341	6.94338E-4	0.00159		20.71042	134916.3788		21.50483	135264.97952		19.39341	4.7051E-4	0.00112		21.20335	133151.44139		21.71777	122254.33552
19.4016	6.81668E-4	0.0015		20.71861	135053.68933		21.51302	135278.00442		19.4016	4.36915E-4	0.00108		21.21154	133011.28156		21.72596	122008.48135
19.40979	6.68999E-4	0.00141		20.7268	135198.92301		21.52121	135277.44969		19.40979	3.84727E-4	0.00105		21.21973	132799.45779		21.73415	121932.43512
19.41798	6.31044E-4	0.00132		20.73499	135291.95497		21.5294	135231.08437		19.41798	3.13977E-4	0.00101		21.22792	132427.57047		21.74234	121884.84331
19.42617	5.61276E-4	0.00125		20.74318	135346.16493		21.53759	135209.82205		19.42617	2.39527E-4	9.76088E-4		21.23611	132264.78343		21.75053	121866.54876
19.43436	5.0728E-4	0.00121		20.75137	135420.50501		21.54578	135218.86895		19.43436	1.81333E-4	9.39061E-4		21.2443	132361.68072		21.75872	121816.95798
19.44255	3.68397E-4	0.00106		20.75956	135551.21365		21.55397	135196.376		19.44255	1.36189E-4	9.03304E-4		21.25249	132236.42559		21.76691	121466.3272
19.45074	3.22489E-4	9.64232E-4		20.76775	135645.01722		21.56216	135174.3596		19.45074	9.606E-5	8.68122E-4		21.26068	132156.97222		21.7751	121095.22399
19.45893	3.18489E-4	8.71551E-4		20.77594	135684.90633		21.57035	135225.63684		19.45893	5.90158E-5	8.32149E-4		21.26887	132320.05752		21.78329	120951.50223
19.46712	3.1449E-4	7.42047E-4		20.78413	135782.9602		21.57854	135280.35206		19.46712	2.47379E-5	7.9335E-4		21.27706	132234.31237		21.79148	120741.19501
19.47531	2.80546E-4	6.76087E-4		20.79232	135911.98668		21.58673	135270.02033		19.47531	6.65129E-6	7.55217E-4		21.28525	131919.64504		21.79967	120570.37639
19.4835	2.45201E-4	6.3464E-4		20.80051	136024.73271		21.59492	135247.65418		19.4835	8.08668E-6	7.18913E-4		21.29344	131791.25529		21.80786	120469.52078
19.49169	1.64804E-4	6.27325E-4		20.8087	136154.06121		21.60311	135239.80955		19.49169	1.85965E-5	6.83919E-4		21.30163	131909.30519		21.81604	120203.87334
19.49988	1.02928E-4	6.04153E-4		20.81689	136317.19182		21.6113	135234.92048		19.49988	3.13151E-5	6.49713E-4		21.30982	132053.82976		21.82423	119834.09158
19.50807	7.56907E-5	5.8098E-4		20.82508	136482.70427		21.61949	135219.65677		19.50807	4.45621E-5	6.13557E-4		21.31801	132062.18077		21.83242	119624.00281
19.51625	2.44525E-5	4.7595E-4		20.83327	136612.03512		21.62768	135202.16099		19.51625	5.77065E-5	5.70787E-4		21.3262	132001.87578		21.84061	119413.95535
19.52444	0	4.5158E-4		20.84146	136728.81431		21.63587	135180.22379		19.52444	7.00798E-5	5.12223E-4		21.33439	132142.08367		21.8488	119265.5639
19.53263	9.7709E-5	3.63649E-4		20.84965	136862.48312		21.64406	135161.0061		19.53263	7.62963E-5	4.52486E-4		21.34258	132410.73748		21.85699	119473.07965
19.54082	2.56756E-4	3.02576E-4		20.85784	137026.26813		21.65225	135109.96874		19.54082	7.46428E-5	3.9871E-4		21.35077	132546.47663		21.86518	119742.69071
19.54901	2.82684E-4	2.5381E-4		20.86603	137160.89493		21.66044	135054.78259		19.54901	7.07685E-5	3.50003E-4		21.35896	132691.71309		21.87337	119759.78573
19.5572	3.06044E-4	2.0009E-4		20.87422	137256.87973		21.66863	135016.57385		19.5572	6.66062E-5	3.07889E-4		21.36715	132716.84137		21.88156	119843.15593
19.56539	4.06641E-4	1.94011E-4		20.88241	137322.01125		21.67682	135019.38344		19.56539	5.55803E-5	2.7173E-4		21.37534	132879.69986		21.88975	120179.60957
19.57358	5.28265E-4	1.87932E-4		20.8906	137406.47161		21.68501	135002.56689		19.57358	4.56781E-5	2.39177E-4		21.38353	133263.29408		21.89794	120534.29781
19.58177	5.94228E-4	1.71167E-4		20.89879	137568.723		21.6932	134959.15861		19.58177	3.89041E-5	2.09246E-4		21.39172	133755.86079		21.90613	120830.4345
19.58996	6.86612E-4	1.54402E-4		20.90698	137769.02336		21.70139	134916.28091		19.58996	3.35224E-5	1.81577E-4		21.39991	134067.70735		21.91432	121005.85489
19.59815	8.80339E-4	1.19609E-4		20.91517	137860.85905		21.70958	134876.31724		19.59815	2.84141E-5	1.56206E-4		21.40809	134168.07111		21.92251	120866.44531
19.60634	9.99518E-4	6.58445E-5		20.92336	137925.80226		21.71777	134877.17558		19.60634	1.35923E-5	1.35948E-4
19.61453	0.00109	0		20.93155	138051.24736		21.72596	134912.64732		19.61453	1.26236E-6	1.18993E-4
19.62272	0.00122	5.37771E-5		20.93974	138187.69115		21.73415	134899.76726		19.62272	0	1.06501E-4
19.63091	0.0015	7.33219E-5		20.94793	138358.62532		21.74234	134858.44582		19.63091	3.91235E-6	9.69703E-5
19.6391	0.00174	8.31543E-5		20.95612	138524.61539		21.75053	134794.4296		19.6391	1.04148E-5	8.93179E-5
19.64729	0.00197	1.71143E-4		20.96431	138670.45627		21.75872	134746.233		19.64729	2.57491E-5	8.73861E-5
19.65548	0.00237	2.07766E-4		20.9725	138770.98167		21.76691	134742.52435		19.65548	4.83449E-5	8.69481E-5
19.66367	0.0027	2.24935E-4		20.98069	138870.59919		21.7751	134776.27188		19.66367	7.35248E-5	8.50469E-5
19.67186	0.00303	2.3961E-4		20.98888	139020.41996		21.78329	134849.15188		19.67186	1.0034E-4	8.11255E-5
19.68005	0.00346	2.54284E-4		20.99707	139209.37289		21.79148	134885.21963		19.68005	1.33367E-4	7.42399E-5
19.68824	0.00384	3.25276E-4		21.00526	139391.70597		21.79967	134838.17382		19.68824	1.76623E-4	6.52387E-5
19.69643	0.0043	4.71685E-4		21.01345	139538.23093		21.80786	134736.13575		19.69643	2.55153E-4	5.4393E-5
19.70462	0.00489	6.25673E-4		21.02164	139723.45784		21.81604	134678.82028		19.70462	3.70764E-4	4.19717E-5
19.71281	0.00545	6.40338E-4		21.02983	139863.99909		21.82423	134746.23303		19.71281	4.98016E-4	2.95211E-5
19.721	0.00604	7.06333E-4		21.03802	139988.38703		21.83242	134754.08027		19.721	6.21536E-4	1.79921E-5
19.72919	0.00666	9.14067E-4		21.04621	140116.65231		21.84061	134686.97203		19.72919	7.37741E-4	7.70551E-6
19.73738	0.00739	0.001		21.0544	140271.16671		21.8488	134661.97456		19.73738	8.42424E-4	1.18445E-6
19.74557	0.00824	0.00113		21.06258	140440.32865		21.85699	134666.72072		19.74557	9.35519E-4	0
19.75376	0.009	0.00132		21.07077	140514.16228		21.86518	134618.32123		19.75376	0.00103	9.95779E-6
19.76195	0.0099	0.0015		21.07896	140583.0844		21.87337	134540.42705		19.76195	0.00113	2.31288E-5
19.77014	0.01093	0.00174		21.08715	140747.50083		21.88156	134526.61317		19.77014	0.00123	3.43344E-5
19.77833	0.01194	0.00189		21.09534	140926.109		21.88975	134488.54662		19.77833	0.00134	4.34186E-5
19.78652	0.01308	0.00211		21.10353	141036.37895		21.89794	134400.65947		19.78652	0.00147	4.8811E-5
19.79471	0.01442	0.00242		21.11172	141129.34779					19.79471	0.0016	5.11579E-5
19.8029	0.01588	0.00267								19.8029	0.00175	4.62695E-5
19.81109	0.01737	0.00286								19.81109	0.0019	3.76166E-5
19.81928	0.0189	0.0031								19.81928	0.00203	3.47959E-5
19.82747	0.02057	0.00345								19.82747	0.00216	3.61003E-5
19.83566	0.0224	0.00368								19.83566	0.0023	3.84903E-5
19.84385	0.0244	0.00397								19.84385	0.00246	4.33448E-5
19.85204	0.02662	0.00442								19.85204	0.00263	5.44774E-5
19.86023	0.02891	0.00487								19.86023	0.00279	7.36091E-5
19.86842	0.03132	0.00525								19.86842	0.00295	1.04952E-4
19.87661	0.03405	0.0057								19.87661	0.00309	1.50121E-4
19.8848	0.03704	0.00627								19.8848	0.00324	1.97811E-4
19.89298	0.04	0.00677								19.89298	0.00338	2.51092E-4
19.90117	0.04317	0.00725								19.90117	0.00354	3.1012E-4
19.90936	0.04656	0.0079								19.90936	0.00372	3.68384E-4
19.91755	0.05019	0.00856								19.91755	0.00389	4.24032E-4
19.92574	0.05402	0.00912								19.92574	0.00406	4.81547E-4
19.93393	0.05805	0.00974								19.93393	0.00424	5.5046E-4
19.94212	0.06241	0.01045								19.94212	0.00445	6.20844E-4
19.95031	0.06703	0.01121								19.95031	0.00466	6.86377E-4
19.9585	0.07191	0.01194								19.9585	0.00488	7.50942E-4
19.96669	0.07692	0.01275								19.96669	0.00509	8.13311E-4
19.97488	0.08226	0.01362								19.97488	0.0053	8.72301E-4
19.98307	0.0879	0.01457								19.98307	0.0055	9.29982E-4
19.99126	0.09387	0.01552								19.99126	0.00571	9.88419E-4
19.99945	0.10009	0.01646								19.99945	0.00592	0.00105
20.00764	0.10646	0.01758								20.00764	0.00614	0.00112
20.01583	0.11312	0.01869								20.01583	0.00637	0.00119
20.02402	0.12023	0.01982								20.02402	0.0066	0.00127
20.03221	0.12771	0.02098								20.03221	0.00684	0.00135
20.0404	0.13536	0.02221								20.0404	0.0071	0.00143
20.04859	0.14331	0.0235								20.04859	0.00737	0.00151
20.05678	0.15168	0.02479								20.05678	0.00763	0.00159
20.06497	0.16038	0.02626								20.06497	0.0079	0.00167
20.07316	0.16938	0.02773								20.07316	0.00824	0.00176
20.08135	0.17865	0.0292								20.08135	0.00866	0.00185
20.08954	0.18808	0.03082								20.08954	0.00908	0.00193
20.09773	0.19785	0.03245								20.09773	0.00949	0.00203
20.10592	0.20814	0.03403								20.10592	0.00992	0.00212
20.11411	0.21866	0.03576								20.11411	0.01039	0.00221
20.1223	0.22943	0.03757								20.1223	0.01093	0.00231
20.13049	0.24067	0.0394								20.13049	0.01155	0.00241
20.13868	0.25208	0.04132								20.13868	0.01224	0.00252
20.14687	0.26376	0.0433								20.14687	0.01296	0.00263
20.15506	0.27575	0.04535								20.15506	0.01371	0.00276
20.16325	0.28795	0.04736								20.16325	0.01452	0.00288
20.17144	0.30046	0.04947								20.17144	0.01545	0.00301
20.17963	0.31327	0.05178								20.17963	0.01651	0.00314
20.18782	0.3263	0.05417								20.18782	0.01772	0.00329
20.19601	0.33951	0.05656								20.19601	0.01908	0.00343
20.2042	0.35294	0.05903								20.2042	0.02057	0.00357
20.21239	0.36661	0.06154								20.21239	0.02221	0.0037
20.22058	0.38051	0.06406								20.22058	0.024	0.00383
20.22877	0.39456	0.06684								20.22877	0.02599	0.00397
20.23696	0.40876	0.06967								20.23696	0.02817	0.0041
20.24515	0.42319	0.07243								20.24515	0.03054	0.00423
20.25334	0.43769	0.07531								20.25334	0.03315	0.00436
20.26153	0.45229	0.0784								20.26153	0.03601	0.00452
20.26972	0.46702	0.08133								20.26972	0.03912	0.00469
20.2779	0.48195	0.08434								20.2779	0.0425	0.00487
20.28609	0.49701	0.08757								20.28609	0.04621	0.00505
20.29428	0.51209	0.09083								20.29428	0.05026	0.00525
20.30247	0.52708	0.09422								20.30247	0.05467	0.00545
20.31066	0.54211	0.09762								20.31066	0.05946	0.00568
20.31885	0.55727	0.10109								20.31885	0.06464	0.00591
20.32704	0.57237	0.10465								20.32704	0.07021	0.00616
20.33523	0.58746	0.10823								20.33523	0.07615	0.00641
20.34342	0.60252	0.11188								20.34342	0.08247	0.00668
20.35161	0.61755	0.11564								20.35161	0.0892	0.00695
20.3598	0.63249	0.11955								20.3598	0.09637	0.00724
20.36799	0.64725	0.12339								20.36799	0.10398	0.00755
20.37618	0.66191	0.12716								20.37618	0.11201	0.00789
20.38437	0.67642	0.1313								20.38437	0.12045	0.00826
20.39256	0.69086	0.1354								20.39256	0.12935	0.00865
20.40075	0.70522	0.13954								20.40075	0.1387	0.00907
20.40894	0.71937	0.14378								20.40894	0.14849	0.00951
20.41713	0.73321	0.148								20.41713	0.15872	0.00999
20.42532	0.74685	0.15238								20.42532	0.16937	0.01048
20.43351	0.76024	0.15685								20.43351	0.18042	0.011
20.4417	0.77333	0.16123								20.4417	0.19186	0.01157
20.44989	0.7862	0.16567								20.44989	0.2037	0.01216
20.45808	0.79876	0.17033								20.45808	0.21592	0.01279
20.46627	0.81121	0.17498								20.46627	0.22851	0.01346
20.47446	0.82331	0.17966								20.47446	0.24144	0.01417
20.48265	0.83503	0.18445								20.48265	0.25469	0.01493
20.49084	0.84649	0.18921								20.49084	0.26823	0.01574
20.49903	0.8575	0.19406								20.49903	0.28206	0.01661
20.50722	0.86826	0.19904								20.50722	0.29615	0.01755
20.51541	0.87866	0.20405								20.51541	0.3105	0.01856
20.5236	0.88855	0.20911								20.5236	0.3251	0.01965
20.53179	0.89803	0.21413								20.53179	0.33993	0.02081
20.53998	0.90719	0.21938								20.53998	0.35494	0.02205
20.54817	0.916	0.2246								20.54817	0.3701	0.02336
20.55636	0.92446	0.22983								20.55636	0.38538	0.02476
20.56455	0.93247	0.23522								20.56455	0.40077	0.02624
20.57274	0.93994	0.24059								20.57274	0.41627	0.02784
20.58093	0.94705	0.24601								20.58093	0.43188	0.02955
20.58912	0.95385	0.25154								20.58912	0.44754	0.03136
20.59731	0.96006	0.25713								20.59731	0.46324	0.03326
20.6055	0.96581	0.26266								20.6055	0.47898	0.03528
20.61369	0.97128	0.26836								20.61369	0.49477	0.03743
20.62188	0.97624	0.27415								20.62188	0.51058	0.0397
20.63007	0.98066	0.27983								20.63007	0.52635	0.04211
20.63826	0.98457	0.28561								20.63826	0.54203	0.04466
20.64645	0.98806	0.29159								20.64645	0.55762	0.04735
20.65463	0.99121	0.29763								20.65463	0.57313	0.05018
20.66282	0.99388	0.30359								20.66282	0.58857	0.05318
20.67101	0.99614	0.30972								20.67101	0.6039	0.05634
20.6792	0.99792	0.31595								20.6792	0.61912	0.05968
20.68739	0.99931	0.32209								20.68739	0.63417	0.06319
20.69558	0.99977	0.32848								20.69558	0.64904	0.06688
20.70377	0.99998	0.33491								20.70377	0.66374	0.07075
20.71196	1	0.34134								20.71196	0.67829	0.07484
20.72015	0.99983	0.34785								20.72015	0.69266	0.07914
20.72834	0.99966	0.3543								20.72834	0.70681	0.08364
20.73653	0.99868	0.36092								20.73653	0.72073	0.08835
20.74472	0.99716	0.36761								20.74472	0.73444	0.09327
20.75291	0.99522	0.37432								20.75291	0.74789	0.0984
20.7611	0.99297	0.38116								20.7611	0.76105	0.10376
20.76929	0.99019	0.38811								20.76929	0.77392	0.10933
20.77748	0.9871	0.3952								20.77748	0.7865	0.11514
20.78567	0.98367	0.40231								20.78567	0.79879	0.1212
20.79386	0.97989	0.4095								20.79386	0.81074	0.12752
20.80205	0.97572	0.41678								20.80205	0.82238	0.13407
20.81024	0.9713	0.42412								20.81024	0.83368	0.14088
20.81843	0.96662	0.43171								20.81843	0.84465	0.14795
20.82662	0.96158	0.43931								20.82662	0.85529	0.15529
20.83481	0.95622	0.4469								20.83481	0.8656	0.1629
20.843	0.95055	0.45459								20.843	0.87555	0.17078
20.85119	0.94462	0.4623								20.85119	0.88517	0.17893
20.85938	0.93843	0.47029								20.85938	0.89444	0.18734
20.86757	0.93194	0.47834								20.86757	0.90333	0.19602
20.87576	0.92528	0.48643								20.87576	0.91182	0.20495
20.88395	0.91846	0.49453								20.88395	0.91991	0.21416
20.89214	0.91134	0.50276								20.89214	0.9276	0.22365
20.90033	0.90419	0.51123								20.90033	0.9349	0.23343
20.90852	0.89677	0.51962								20.90852	0.94183	0.24347
20.91671	0.88896	0.5281								20.91671	0.94838	0.25378
20.9249	0.88115	0.53678								20.9249	0.95453	0.26434
20.93309	0.87304	0.54559								20.93309	0.96027	0.27516
20.94128	0.86484	0.55435								20.94128	0.96558	0.28622
20.94947	0.85658	0.56328								20.94947	0.9705	0.29753
20.95766	0.84811	0.57231								20.95766	0.97505	0.30908
20.96585	0.83957	0.58127								20.96585	0.97922	0.32087
20.97404	0.83091	0.59038								20.97404	0.98301	0.33287
20.98223	0.82214	0.59963								20.98223	0.98641	0.34509
20.99042	0.8132	0.60886								20.99042	0.98939	0.35752
20.99861	0.8043	0.61807								20.99861	0.992	0.37015
21.0068	0.79536	0.62749								21.0068	0.99426	0.38297
21.01499	0.78615	0.63698								21.01499	0.99613	0.39597
21.02318	0.77685	0.64646								21.02318	0.99761	0.40915
21.03136	0.76764	0.656								21.03136	0.99873	0.42249
21.03955	0.75835	0.6655								21.03955	0.99949	0.43597
21.04774	0.74897	0.67508								21.04774	0.99991	0.44958
21.05593	0.73964	0.6847								21.05593	1	0.46332
21.06412	0.73034	0.69425								21.06412	0.99975	0.47717
21.07231	0.72105	0.70378								21.07231	0.99917	0.49111
21.0805	0.71175	0.71345								21.0805	0.99828	0.50513
21.08869	0.70241	0.72309								21.08869	0.99707	0.51921
21.09688	0.69304	0.73269								21.09688	0.99555	0.53335
21.10507	0.68371	0.74229								21.10507	0.99373	0.54753
21.11326	0.67446	0.75179								21.11326	0.99159	0.56175
21.12145	0.66527	0.76124								21.12145	0.98916	0.57597
21.12964	0.65614	0.77073								21.12964	0.98646	0.59017
21.13783	0.64706	0.78009								21.13783	0.9835	0.60434
21.14602	0.63786	0.7894								21.14602	0.98028	0.6185
21.15421	0.6288	0.7988								21.15421	0.97683	0.63261
21.1624	0.61985	0.80799								21.1624	0.97314	0.64665
21.17059	0.61093	0.81695								21.17059	0.9692	0.66061
21.17878	0.60211	0.8259								21.17878	0.96502	0.67447
21.18697	0.59322	0.83475								21.18697	0.96061	0.68821
21.19516	0.5846	0.84333								21.19516	0.95599	0.70182
21.20335	0.57593	0.8519								21.20335	0.95116	0.71529
21.21154	0.56724	0.86043								21.21154	0.94614	0.7286
21.21973	0.55886	0.86879								21.21973	0.94093	0.74173
21.22792	0.55047	0.87695								21.22792	0.93554	0.75466
21.23611	0.54212	0.8848								21.23611	0.92999	0.76739
21.2443	0.53384	0.89244								21.2443	0.92429	0.7799
21.25249	0.52571	0.90003								21.25249	0.91843	0.79216
21.26068	0.51772	0.90736								21.26068	0.91244	0.80417
21.26887	0.50984	0.91452								21.26887	0.90634	0.81593
21.27706	0.50197	0.92147								21.27706	0.90011	0.82741
21.28525	0.49414	0.92812								21.28525	0.89376	0.8386
21.29344	0.48648	0.93457								21.29344	0.88728	0.84949
21.30163	0.47908	0.9408								21.30163	0.8807	0.86008
21.30982	0.47168	0.9467								21.30982	0.87405	0.87036
21.31801	0.4642	0.95218								21.31801	0.86733	0.8803
21.3262	0.45687	0.9574								21.3262	0.86053	0.88989
21.33439	0.44972	0.9625								21.33439	0.85368	0.89912
21.34258	0.44285	0.96742								21.34258	0.84677	0.90797
21.35077	0.43603	0.97192								21.35077	0.8398	0.91644
21.35896	0.42923	0.97606								21.35896	0.8328	0.92454
21.36715	0.42257	0.98								21.36715	0.82578	0.93224
21.37534	0.41591	0.98362								21.37534	0.81871	0.93955
21.38353	0.40946	0.98677								21.38353	0.81159	0.94646
21.39172	0.40321	0.98962								21.39172	0.80445	0.95298
21.39991	0.39696	0.9922								21.39991	0.79729	0.95906
21.40809	0.39069	0.99443								21.40809	0.79007	0.9647
21.41628	0.38462	0.99639								21.41628	0.78281	0.96993
21.42447	0.37865	0.998								21.42447	0.77553	0.97477
21.43266	0.37282	0.99908								21.43266	0.76824	0.9792
21.44085	0.36708	0.9999								21.44085	0.76093	0.9832
21.44904	0.36131	1								21.44904	0.7536	0.98677
21.45723	0.35575	0.99999								21.45723	0.74632	0.98991
21.46542	0.3504	0.99997								21.46542	0.73909	0.99262
21.47361	0.34505	0.99992								21.47361	0.73188	0.99491
21.4818	0.33978	0.99907								21.4818	0.72469	0.99677
21.48999	0.33468	0.99791								21.48999	0.71752	0.99822
21.49818	0.32963	0.99622								21.49818	0.71038	0.99923
21.50637	0.32465	0.99419								21.50637	0.70325	0.99983
21.51456	0.31984	0.99192								21.51456	0.69613	1
21.52275	0.31505	0.98936								21.52275	0.68905	0.99975
21.53094	0.31036	0.98646								21.53094	0.68201	0.99908
21.53913	0.30583	0.98316								21.53913	0.67497	0.998
21.54732	0.3013	0.9795								21.54732	0.66796	0.99651
21.55551	0.29681	0.97553								21.55551	0.66104	0.99462
21.5637	0.29239	0.97129								21.5637	0.65418	0.99233
21.57189	0.28818	0.96664								21.57189	0.64739	0.98967
21.58008	0.28407	0.96168								21.58008	0.64068	0.98663
21.58827	0.28001	0.95646								21.58827	0.63402	0.98323
21.59646	0.27604	0.95092								21.59646	0.62744	0.97949
21.60465	0.27205	0.94507								21.60465	0.62091	0.97539
21.61284	0.26823	0.93896								21.61284	0.61444	0.97093
21.62103	0.26453	0.93268								21.62103	0.608	0.96613
21.62922	0.26087	0.92598								21.62922	0.60161	0.961
21.63741	0.25721	0.91885								21.63741	0.59529	0.95554
21.6456	0.25369	0.91156								21.6456	0.58905	0.94975
21.65379	0.25021	0.90413								21.65379	0.58286	0.94366
21.66198	0.24675	0.89651								21.66198	0.5767	0.93731
21.67017	0.24344	0.88851								21.67017	0.57058	0.93068
21.67836	0.24016	0.88025								21.67836	0.56454	0.92379
21.68655	0.23702	0.87194								21.68655	0.55859	0.91663
21.69474	0.23381	0.86344								21.69474	0.55273	0.90922
21.70293	0.23063	0.8547								21.70293	0.54693	0.90156
21.71112	0.2276	0.84571								21.71112	0.54117	0.89366
21.71931	0.22461	0.83667								21.71931	0.53548	0.88554
21.7275	0.22192	0.82741								21.7275	0.52984	0.8772
21.73569	0.2191	0.81786								21.73569	0.52426	0.86865
21.74388	0.21617	0.80825								21.74388	0.51873	0.8599
21.75207	0.21346	0.79851								21.75207	0.51325	0.85097
21.76026	0.21074	0.78858								21.76026	0.50783	0.84187
21.76845	0.208	0.7784								21.76845	0.5025	0.83261
21.77664	0.20532	0.76827								21.77664	0.49725	0.82321
21.78483	0.20296	0.75808								21.78483	0.49206	0.81366
21.79301	0.20063	0.74769								21.79301	0.48691	0.80399
21.8012	0.19818	0.73731								21.8012	0.48186	0.7942
21.80939	0.19583	0.72694								21.80939	0.47688	0.78431
21.81758	0.19352	0.71635								21.81758	0.47196	0.77432
21.82577	0.1912	0.70556								21.82577	0.46711	0.76427
21.83396	0.18886	0.69488								21.83396	0.46235	0.75413
21.84215	0.1867	0.68416								21.84215	0.45765	0.74393
21.85034	0.18472	0.67338								21.85034	0.453	0.73365
21.85853	0.18267	0.66248								21.85853	0.44841	0.72333
21.86672	0.18052	0.65168								21.86672	0.44386	0.71297
21.87491	0.17844	0.64092								21.87491	0.43938	0.70256
21.8831	0.17641	0.62996								21.8831	0.43497	0.69213
21.89129	0.1745	0.61923								21.89129	0.43065	0.68171
21.89948	0.17267	0.60855								21.89948	0.42642	0.67129
21.90767	0.17083	0.59775								21.90767	0.42225	0.66086
21.91586	0.16898	0.58697								21.91586	0.41814	0.65043
21.92405	0.16715	0.5762								21.92405	0.41408	0.64002
21.93224	0.16536	0.56552								21.93224	0.41008	0.62963
21.94043	0.16361	0.55496								21.94043	0.40614	0.61929
21.94862	0.16194	0.54451								21.94862	0.40224	0.60898
21.95681	0.16031	0.53404								21.95681	0.39839	0.59871
21.965	0.15866	0.52373								21.965	0.39458	0.5885
21.97319	0.15696	0.51349								21.97319	0.3908	0.57834
21.98138	0.1554	0.50327								21.98138	0.3871	0.56824
21.98957	0.154	0.49325								21.98957	0.38346	0.55822
21.99776	0.15248	0.48316								21.99776	0.37985	0.54826
22.00595	0.15092	0.47317								22.00595	0.37627	0.53838
22.01414	0.14943	0.46338								22.01414	0.37277	0.52858
22.02233	0.14803	0.45367								22.02233	0.36932	0.51886
22.03052	0.14657	0.4441								22.03052	0.3659	0.50924
22.03871	0.14518	0.43457								22.03871	0.36253	0.49971
22.0469	0.1439	0.42522								22.0469	0.35921	0.49027
22.05509	0.14262	0.416								22.05509	0.35591	0.48091
22.06328	0.1413	0.40699								22.06328	0.35266	0.47166
22.07147	0.14002	0.39805								22.07147	0.34947	0.46251
22.07966	0.13875	0.38905								22.07966	0.34635	0.45347
22.08785	0.13747	0.38027								22.08785	0.34329	0.44453
22.09604	0.13612	0.3717								22.09604	0.34029	0.43571
22.10423	0.13485	0.36326								22.10423	0.33732	0.42702
22.11242	0.13368	0.35493								22.11242	0.33437	0.41845
22.12061	0.13253	0.34677								22.12061	0.33143	0.41
22.1288	0.13141	0.33881								22.1288	0.32854	0.40166
22.13699	0.13028	0.33097								22.13699	0.32569	0.39346
22.14518	0.12912	0.32312								22.14518	0.32285	0.38538
22.15337	0.12797	0.31542								22.15337	0.32003	0.37741
22.16156	0.12693	0.30796								22.16156	0.31727	0.36956
22.16974	0.1259	0.30066								22.16974	0.31459	0.36183
22.17793	0.12494	0.29346								22.17793	0.31195	0.35421
22.18612	0.12395	0.28644								22.18612	0.30933	0.34674
22.19431	0.12281	0.27971								22.19431	0.30673	0.3394
22.2025	0.1218	0.27301								22.2025	0.30418	0.33221
22.21069	0.12093	0.26641								22.21069	0.30171	0.32516
22.21888	0.11992	0.2601								22.21888	0.29932	0.31825
22.22707	0.11892	0.25383								22.22707	0.29697	0.31147
22.23526	0.11806	0.24764								22.23526	0.29461	0.30481
22.24345	0.11715	0.2416								22.24345	0.29228	0.29828
22.25164	0.11621	0.23566								22.25164	0.28997	0.29189
22.25983	0.11537	0.22987								22.25983	0.28767	0.28561
22.26802	0.11447	0.22434								22.26802	0.28541	0.27946
22.27621	0.11364	0.2189								22.27621	0.28319	0.27342
22.2844	0.11288	0.21349								22.2844	0.28101	0.26751
22.29259	0.112	0.2083								22.29259	0.27885	0.26173
22.30078	0.11128	0.20321								22.30078	0.27672	0.25608
22.30897	0.11057	0.19814								22.30897	0.2746	0.25057
22.31716	0.10972	0.19331								22.31716	0.2725	0.24518
22.32535	0.10889	0.18867								22.32535	0.27044	0.23989
22.33354	0.10824	0.18417								22.33354	0.26842	0.23472
22.34173	0.10754	0.17972								22.34173	0.26645	0.22968
22.34992	0.10681	0.17532								22.34992	0.26452	0.22474
22.35811	0.10607	0.17125								22.35811	0.26262	0.2199
22.3663	0.1054	0.1673								22.3663	0.26075	0.21517
22.37449	0.10485	0.16336								22.37449	0.2589	0.21053
22.38268	0.10432	0.15946								22.38268	0.2571	0.206
22.39087	0.10366	0.15571								22.39087	0.25532	0.20159
22.39906	0.10288	0.15202								22.39906	0.25355	0.1973
22.40725	0.10228	0.14852								22.40725	0.2518	0.19311
22.41544	0.10174	0.14522								22.41544	0.25003	0.18902
22.42363	0.10111	0.14196								22.42363	0.24823	0.18503
22.43182	0.10051	0.13868								22.43182	0.24645	0.18112
22.44001	0.09994	0.13556								22.44001	0.24469	0.1773
22.4482	0.09932	0.13259								22.4482	0.24296	0.17356
22.45639	0.09875	0.12961								22.45639	0.24126	0.16991
22.46458	0.09822	0.12672								22.46458	0.2396	0.16635
22.47277	0.09774	0.12403								22.47277	0.23797	0.16288
22.48096	0.09723	0.12143								22.48096	0.23635	0.1595
22.48915	0.09674	0.1189								22.48915	0.23477	0.1562
22.49734	0.0962	0.11643								22.49734	0.23321	0.15296
22.50553	0.09574	0.11401								22.50553	0.23165	0.14982
22.51372	0.09533	0.11157								22.51372	0.2301	0.14675
22.52191	0.0949	0.10931								22.52191	0.22858	0.14378
22.5301	0.09453	0.10715								22.5301	0.22711	0.14088
22.53829	0.09416	0.10497								22.53829	0.22566	0.13806
22.54647	0.09382	0.10291								22.54647	0.22423	0.13531
22.55466	0.09344	0.101								22.55466	0.2228	0.13264
22.56285	0.09303	0.09919								22.56285	0.22137	0.13003
22.57104	0.09266	0.09738								22.57104	0.21998	0.12749
22.57923	0.09224	0.09563								22.57923	0.21863	0.12502
22.58742	0.09201	0.09391								22.58742	0.2173	0.12263
22.59561	0.09177	0.09227								22.59561	0.21598	0.1203
22.6038	0.09141	0.09078								22.6038	0.21464	0.11804
22.61199	0.09113	0.08933								22.61199	0.21328	0.11584
22.62018	0.09089	0.08785								22.62018	0.21193	0.11371
22.62837	0.09065	0.08648								22.62837	0.21058	0.11163
22.63656	0.09043	0.08521								22.63656	0.20921	0.10959
22.64475	0.09023	0.08397								22.64475	0.20782	0.10759
22.65294	0.0901	0.08272								22.65294	0.20644	0.10563
22.66113	0.09002	0.0816								22.66113	0.20509	0.10372
22.66932	0.08988	0.08057								22.66932	0.20376	0.10187
22.67751	0.08969	0.07953								22.67751	0.20247	0.10007
22.6857	0.08954	0.07852								22.6857	0.20121	0.09833
22.69389	0.0895	0.07771								22.69389	0.19998	0.09663
22.70208	0.08939	0.07686								22.70208	0.19879	0.09499
22.71027	0.08926	0.07587								22.71027	0.19762	0.09339
22.71846	0.08928	0.07505								22.71846	0.19644	0.09182
22.72665	0.08929	0.07432								22.72665	0.19523	0.09031
22.73484	0.08929	0.0736								22.73484	0.19404	0.08883
22.74303	0.08929	0.07284								22.74303	0.19291	0.08739
22.75122	0.08929	0.07224								22.75122	0.19178	0.08599
22.75941	0.08933	0.07172								22.75941	0.19065	0.08462
22.7676	0.08953	0.07113								22.7676	0.18953	0.08328
22.77579	0.08963	0.07058								22.77579	0.18843	0.08196
22.78398	0.08966	0.07009								22.78398	0.18735	0.08068
22.79217	0.08981	0.06961								22.79217	0.18627	0.07943
22.80036	0.09008	0.06923								22.80036	0.18518	0.0782
22.80855	0.09029	0.06884								22.80855	0.18409	0.07701
22.81674	0.09041	0.0684								22.81674	0.18303	0.07584
22.82493	0.09069	0.06804								22.82493	0.18198	0.07471
22.83312	0.0911	0.06779								22.83312	0.18092	0.07361
22.84131	0.09145	0.06753								22.84131	0.17985	0.07255
22.8495	0.09173	0.06728								22.8495	0.17879	0.07151
22.85769	0.09205	0.06715								22.85769	0.17776	0.0705
22.86588	0.09238	0.06696								22.86588	0.17675	0.06951
22.87407	0.09271	0.06671								22.87407	0.17573	0.06855
22.88226	0.09306	0.0666								22.88226	0.17472	0.0676
22.89045	0.09356	0.0666								22.89045	0.17371	0.06667
22.89864	0.09401	0.0666								22.89864	0.1727	0.06578
22.90683	0.09442	0.0666								22.90683	0.17168	0.06491
22.91502	0.09483	0.06659								22.91502	0.17066	0.06407
22.9232	0.09532	0.06658								22.9232	0.16964	0.06324
22.93139	0.09589	0.06662								22.93139	0.16863	0.06244
22.93958	0.09636	0.06662								22.93958	0.16765	0.06165
22.94777	0.09696	0.06662								22.94777	0.16666	0.06088
22.95596	0.09752	0.06669								22.95596	0.16567	0.06013
22.96415	0.0979	0.0669								22.96415	0.16469	0.0594
22.97234	0.09848	0.06706								22.97234	0.1637	0.05868
22.98053	0.09916	0.06719								22.98053	0.16271	0.05797
22.98872	0.09974	0.0674								22.98872	0.16174	0.05727
22.99691	0.10038	0.06752								22.99691	0.16076	0.05659
23.0051	0.10109	0.0677								23.0051	0.1598	0.05594

## Sheet: Fig. 1D
Left Panel for hHsp90									Right Panel for yHsp90
Time (min)	AMP	ADP	AMP-PNP	ATP	ATPgS	w/o	ADP-AlF4		Time (min)	w/o	ADP	ATP	AMP-PNP	ATPgS	ADP-AlF4
0	0.09036	0.77677	0.38162	0.63019	0.44924	-0.07716	8.94644E-4		18.1158	0.0069	0.03117	2.0981E-4	0.00198	0	0
0.00819	0.08551	0.72659	0.35703	0.59052	0.41841	-0.08085	8.3038E-4		18.12399	0.00695	0.03097	1.59904E-4	0.002	-7.34298E-5	-1.61356E-4
0.01638	0.08101	0.68005	0.33421	0.55372	0.38982	-0.08425	7.70763E-4		18.13218	0.00701	0.03077	1.09408E-4	0.00202	-1.44356E-4	-3.1061E-4
0.02457	0.07685	0.63687	0.31304	0.51958	0.3633	-0.08739	7.15432E-4		18.14037	0.00707	0.03059	6.4017E-5	0.00204	-2.18415E-4	-4.52473E-4
0.03276	0.07299	0.59682	0.2934	0.4879	0.33871	-0.09028	6.63877E-4		18.14856	0.00712	0.0304	2.45909E-5	0.00207	-2.96961E-4	-5.90834E-4
0.04095	0.06941	0.55965	0.27518	0.45851	0.3159	-0.0929	6.14706E-4		18.15675	0.00717	0.03023	-1.10289E-5	0.00209	-3.74141E-4	-7.18805E-4
0.04914	0.0661	0.52517	0.25827	0.43123	0.29474	-0.0953	5.69185E-4		18.16494	0.00723	0.03005	-4.46912E-5	0.00212	-4.45343E-4	-8.30343E-4
0.05733	0.06303	0.49318	0.24259	0.40592	0.27511	-0.0975	5.30547E-4		18.17313	0.00729	0.02988	-7.67976E-5	0.00214	-5.09115E-4	-9.35411E-4
0.06552	0.06019	0.46351	0.22804	0.38243	0.25691	-0.09951	4.96345E-4		18.18132	0.00735	0.02971	-1.08533E-4	0.00217	-5.64602E-4	-0.00103
0.07371	0.05756	0.43597	0.21453	0.36064	0.24002	-0.10136	4.64555E-4		18.18951	0.0074	0.02955	-1.41972E-4	0.00219	-6.19273E-4	-0.00111
0.0819	0.05511	0.41043	0.202	0.34042	0.22435	-0.10306	4.34749E-4		18.1977	0.00744	0.02939	-1.73533E-4	0.00221	-6.76691E-4	-0.00119
0.09009	0.05284	0.38673	0.19038	0.32166	0.20982	-0.10463	4.0477E-4		18.20589	0.00748	0.02923	-2.02822E-4	0.00223	-7.27318E-4	-0.00127
0.09828	0.05073	0.36473	0.17959	0.30424	0.19634	-0.1061	3.74142E-4		18.21408	0.00752	0.02908	-2.30143E-4	0.00225	-7.63282E-4	-0.00134
0.10647	0.04876	0.34432	0.16959	0.28807	0.18384	-0.10744	3.54214E-4		18.22227	0.00755	0.02892	-2.4902E-4	0.00226	-7.92124E-4	-0.00141
0.11466	0.04693	0.32538	0.16031	0.27306	0.17226	-0.10866	3.40967E-4		18.23046	0.00758	0.02877	-2.62764E-4	0.00226	-8.15349E-4	-0.00147
0.12285	0.04522	0.3078	0.1517	0.25913	0.16153	-0.10977	3.29296E-4		18.23865	0.00762	0.02861	-2.75426E-4	0.00227	-8.34264E-4	-0.00151
0.13104	0.04364	0.29149	0.14371	0.24621	0.1516	-0.11077	3.186E-4		18.24684	0.00766	0.02845	-2.87733E-4	0.00229	-8.51291E-4	-0.00154
0.13923	0.04217	0.27635	0.13629	0.23421	0.14239	-0.11169	3.08611E-4		18.25503	0.0077	0.02829	-3.00493E-4	0.0023	-8.60291E-4	-0.00156
0.14742	0.04081	0.26231	0.12942	0.22308	0.13386	-0.11253	2.99229E-4		18.26322	0.00773	0.02814	-3.14567E-4	0.00231	-8.6372E-4	-0.00158
0.15561	0.03954	0.2493	0.12305	0.21275	0.12598	-0.11329	2.90241E-4		18.27141	0.00777	0.028	-3.35885E-4	0.00232	-8.61572E-4	-0.0016
0.1638	0.03837	0.23723	0.11715	0.20316	0.11869	-0.11397	2.80562E-4		18.2796	0.00779	0.02784	-3.60634E-4	0.00233	-8.54728E-4	-0.00162
0.17199	0.03728	0.22604	0.11167	0.19427	0.11196	-0.11457	2.6991E-4		18.28779	0.00782	0.02768	-3.85702E-4	0.00233	-8.47215E-4	-0.00163
0.18018	0.03628	0.21565	0.10658	0.18601	0.10573	-0.1151	2.58564E-4		18.29598	0.00784	0.02752	-4.12598E-4	0.00233	-8.39729E-4	-0.00162
0.18837	0.03537	0.20602	0.10186	0.17835	0.09997	-0.11557	2.46633E-4		18.30417	0.00786	0.02737	-4.40543E-4	0.00233	-8.37879E-4	-0.00161
0.19655	0.03452	0.19707	0.09747	0.17125	0.09464	-0.11598	2.34111E-4		18.31236	0.00788	0.02723	-4.70404E-4	0.00233	-8.44847E-4	-0.00161
0.20474	0.03374	0.18877	0.0934	0.16466	0.0897	-0.11634	2.22099E-4		18.32055	0.00791	0.02708	-5.19658E-4	0.00234	-8.51579E-4	-0.00159
0.21293	0.03301	0.18106	0.08962	0.15855	0.08511	-0.11667	2.1097E-4		18.32874	0.00793	0.02693	-5.77303E-4	0.00235	-8.53095E-4	-0.00157
0.22112	0.03234	0.1739	0.08612	0.15286	0.08086	-0.11696	2.00579E-4		18.33693	0.00795	0.02679	-6.28336E-4	0.00237	-8.51391E-4	-0.00154
0.22931	0.03171	0.16725	0.08286	0.14758	0.0769	-0.1172	1.90706E-4		18.34512	0.00797	0.02664	-6.74389E-4	0.00238	-8.46207E-4	-0.00151
0.2375	0.0311	0.16108	0.07984	0.14267	0.07322	-0.1174	1.83003E-4		18.35331	0.00798	0.02649	-7.17838E-4	0.0024	-8.37321E-4	-0.00149
0.24569	0.03052	0.15535	0.07703	0.13812	0.06981	-0.11756	1.76742E-4		18.3615	0.008	0.02634	-7.59189E-4	0.00241	-8.31596E-4	-0.00146
0.25388	0.02997	0.15003	0.07442	0.1339	0.06665	-0.11769	1.70974E-4		18.36969	0.00801	0.0262	-8.02356E-4	0.00242	-8.27732E-4	-0.00142
0.26207	0.02946	0.1451	0.07199	0.12998	0.06371	-0.11776	1.65555E-4		18.37787	0.00804	0.02606	-8.55004E-4	0.00243	-8.19204E-4	-0.00137
0.27026	0.02898	0.14054	0.06973	0.12635	0.06099	-0.11777	1.60069E-4		18.38606	0.00807	0.02592	-9.1057E-4	0.00243	-8.07137E-4	-0.00133
0.27845	0.02854	0.13631	0.06763	0.12297	0.05845	-0.11775	1.53729E-4		18.39425	0.0081	0.02578	-9.65148E-4	0.00243	-7.95374E-4	-0.00129
0.28664	0.02813	0.13239	0.06568	0.11983	0.05609	-0.11769	1.45347E-4		18.40244	0.00814	0.02564	-0.00103	0.00243	-7.85145E-4	-0.00125
0.29483	0.02775	0.12876	0.06387	0.11692	0.05389	-0.1176	1.38418E-4		18.41063	0.00817	0.0255	-0.00109	0.00243	-7.68438E-4	-0.00121
0.30302	0.02739	0.12538	0.0622	0.11422	0.05183	-0.11749	1.36173E-4		18.41882	0.0082	0.02535	-0.00114	0.00243	-7.38104E-4	-0.00116
0.31121	0.02705	0.12223	0.06064	0.11173	0.04991	-0.11735	1.36451E-4		18.42701	0.00823	0.02521	-0.0012	0.00244	-7.02173E-4	-0.00111
0.3194	0.02672	0.11931	0.0592	0.10943	0.04812	-0.11719	1.37344E-4		18.4352	0.00825	0.02507	-0.00126	0.00244	-6.72114E-4	-0.00106
0.32759	0.02642	0.11658	0.05786	0.10728	0.04645	-0.11696	1.38092E-4		18.44339	0.00827	0.02493	-0.00132	0.00244	-6.44151E-4	-0.00101
0.33578	0.02615	0.11405	0.0566	0.10529	0.0449	-0.11669	1.382E-4		18.45158	0.00829	0.02479	-0.00138	0.00246	-6.14153E-4	-9.5135E-4
0.34397	0.0259	0.11171	0.05543	0.10344	0.04345	-0.11641	1.34944E-4		18.45977	0.0083	0.02465	-0.00143	0.00247	-5.90073E-4	-8.97314E-4
0.35216	0.02566	0.10954	0.05435	0.10171	0.04208	-0.1161	1.31857E-4		18.46796	0.00831	0.02452	-0.00149	0.00248	-5.71659E-4	-8.47416E-4
0.36035	0.02544	0.10752	0.05335	0.10011	0.0408	-0.11578	1.29761E-4		18.47615	0.00832	0.02438	-0.00155	0.00249	-5.54332E-4	-7.94984E-4
0.36854	0.02523	0.10565	0.05241	0.0986	0.0396	-0.11544	1.27849E-4		18.48434	0.00832	0.02425	-0.00161	0.0025	-5.36029E-4	-7.35961E-4
0.37673	0.02503	0.10391	0.05154	0.0972	0.03848	-0.11507	1.26051E-4		18.49253	0.00832	0.02411	-0.00167	0.0025	-5.0928E-4	-6.76831E-4
0.38492	0.02485	0.1023	0.05074	0.0959	0.03745	-0.11468	1.24005E-4		18.50072	0.0083	0.02398	-0.00172	0.0025	-4.7706E-4	-6.27664E-4
0.39311	0.02467	0.1008	0.04998	0.0947	0.03649	-0.11428	1.19742E-4		18.50891	0.00828	0.02384	-0.00177	0.0025	-4.4706E-4	-5.89219E-4
0.4013	0.02451	0.09941	0.04926	0.09357	0.03558	-0.11386	1.11651E-4		18.5171	0.00827	0.02371	-0.00183	0.0025	-4.1844E-4	-5.58679E-4
0.40949	0.02436	0.09811	0.0486	0.09253	0.03473	-0.11341	1.03382E-4		18.52529	0.00825	0.02356	-0.00189	0.0025	-3.93032E-4	-5.30628E-4
0.41768	0.02422	0.09691	0.04798	0.09155	0.03393	-0.11294	9.69323E-5		18.53348	0.00824	0.0234	-0.00194	0.0025	-3.69402E-4	-4.94083E-4
0.42587	0.02408	0.09579	0.04741	0.09065	0.03318	-0.11242	9.32325E-5		18.54167	0.00823	0.02324	-0.00198	0.0025	-3.37389E-4	-4.46099E-4
0.43406	0.02396	0.09476	0.04687	0.08981	0.03247	-0.11186	9.11056E-5		18.54986	0.00822	0.02309	-0.002	0.0025	-2.93244E-4	-3.92423E-4
0.44225	0.02386	0.0938	0.04638	0.08903	0.03182	-0.11126	8.94311E-5		18.55805	0.00822	0.02294	-0.00203	0.0025	-2.44353E-4	-3.41158E-4
0.45044	0.02376	0.09291	0.04592	0.0883	0.03121	-0.11064	8.87418E-5		18.56624	0.00822	0.0228	-0.00206	0.00249	-1.94134E-4	-2.98096E-4
0.45863	0.02367	0.09208	0.04548	0.08762	0.03064	-0.11003	8.77037E-5		18.57443	0.00823	0.02267	-0.00209	0.00249	-1.46297E-4	-2.56094E-4
0.46682	0.02359	0.09131	0.04508	0.08698	0.0301	-0.10943	8.51155E-5		18.58262	0.00825	0.02254	-0.00213	0.00248	-1.0236E-4	-2.09478E-4
0.47501	0.02351	0.09058	0.04471	0.08638	0.02958	-0.10882	7.89199E-5		18.59081	0.00826	0.02241	-0.00217	0.00248	-5.24724E-5	-1.65687E-4
0.4832	0.02343	0.08988	0.04436	0.08582	0.0291	-0.10818	7.4591E-5		18.599	0.00828	0.02227	-0.00221	0.00247	0	-1.27992E-4
0.49139	0.02335	0.08923	0.04403	0.08528	0.02866	-0.10752	7.66875E-5		18.60719	0.0083	0.02214	-0.00225	0.00246	-2.04512E-5	-9.61411E-5
0.49958	0.02328	0.08862	0.04373	0.08478	0.02825	-0.10687	8.11525E-5		18.61538	0.00832	0.02201	-0.00229	0.00246	-4.97226E-5	-7.01192E-5
0.50777	0.02321	0.08805	0.04345	0.08431	0.02786	-0.10621	8.50761E-5		18.62357	0.00835	0.02188	-0.00233	0.00245	-8.33052E-5	-4.6617E-5
0.51596	0.02315	0.08753	0.04319	0.08387	0.02751	-0.10553	8.81684E-5		18.63176	0.00839	0.02175	-0.00236	0.00245	-1.21128E-4	-2.46668E-5
0.52415	0.02309	0.08703	0.04295	0.08347	0.02718	-0.10486	9.00978E-5		18.63995	0.00843	0.02162	-0.00239	0.00245	-1.6127E-4	0
0.53234	0.02304	0.08657	0.04272	0.08309	0.02688	-0.10418	9.10247E-5		18.64814	0.00846	0.0215	-0.0024	0.00246	-1.92021E-4	2.78535E-5
0.54053	0.023	0.08613	0.04251	0.08274	0.0266	-0.1035	9.09337E-5		18.65633	0.00849	0.02139	-0.00242	0.00246	-2.13862E-4	5.03974E-5
0.54872	0.02297	0.08572	0.0423	0.08241	0.02634	-0.1028	9.05447E-5		18.66452	0.00852	0.02126	-0.00243	0.00246	-2.34088E-4	6.51896E-5
0.55691	0.02293	0.08533	0.04211	0.0821	0.0261	-0.10211	9.0027E-5		18.67271	0.00854	0.02114	-0.00245	0.00246	-2.55487E-4	7.02236E-5
0.5651	0.0229	0.08496	0.04192	0.08181	0.02588	-0.10142	8.92676E-5		18.6809	0.00856	0.02103	-0.00247	0.00245	-2.74786E-4	7.15788E-5
0.57329	0.02287	0.08463	0.04175	0.08152	0.02568	-0.10073	8.79434E-5		18.68909	0.00858	0.02091	-0.00249	0.00245	-2.86338E-4	7.92309E-5
0.58147	0.02284	0.08432	0.04159	0.08124	0.02549	-0.10004	8.45872E-5		18.69728	0.00859	0.02081	-0.0025	0.00245	-2.95968E-4	9.00462E-5
0.58966	0.0228	0.08404	0.04144	0.08097	0.02531	-0.09935	8.14304E-5		18.70547	0.0086	0.02071	-0.00253	0.00245	-3.08942E-4	9.44142E-5
0.59785	0.02277	0.08377	0.0413	0.08073	0.02514	-0.09867	7.92965E-5		18.71366	0.0086	0.02061	-0.00256	0.00245	-3.21553E-4	9.42131E-5
0.60604	0.02273	0.08351	0.04117	0.0805	0.02498	-0.098	7.75336E-5		18.72185	0.00859	0.02052	-0.0026	0.00244	-3.36799E-4	9.58625E-5
0.61423	0.0227	0.08326	0.04105	0.08029	0.02482	-0.09733	7.59497E-5		18.73004	0.00858	0.02042	-0.00264	0.00242	-3.56982E-4	9.75334E-5
0.62242	0.02268	0.08304	0.04093	0.08009	0.02466	-0.09665	7.47472E-5		18.73823	0.00858	0.02032	-0.00267	0.00241	-3.79047E-4	9.91296E-5
0.63061	0.02265	0.08282	0.04082	0.0799	0.0245	-0.09599	7.51054E-5		18.74642	0.00858	0.02023	-0.00272	0.00239	-4.06411E-4	9.94801E-5
0.6388	0.02263	0.08262	0.04071	0.07973	0.02435	-0.09533	7.60251E-5		18.75461	0.00858	0.02013	-0.00275	0.00237	-4.35827E-4	9.17236E-5
0.64699	0.0226	0.08243	0.0406	0.07955	0.02422	-0.09466	7.66977E-5		18.76279	0.00858	0.02003	-0.00278	0.00236	-4.60345E-4	7.71069E-5
0.65518	0.02258	0.08225	0.0405	0.07938	0.02409	-0.094	7.63159E-5		18.77098	0.00857	0.01992	-0.0028	0.00234	-4.81259E-4	5.65402E-5
0.66337	0.02254	0.08207	0.04042	0.07922	0.02397	-0.09335	7.4051E-5		18.77917	0.00855	0.01982	-0.00282	0.00232	-4.9895E-4	2.98139E-5
0.67156	0.02252	0.08191	0.04035	0.07908	0.02385	-0.09269	7.41361E-5		18.78736	0.00854	0.01972	-0.00284	0.0023	-5.17919E-4	8.96221E-6
0.67975	0.0225	0.08175	0.04028	0.07893	0.02373	-0.09203	7.67195E-5		18.79555	0.00854	0.01962	-0.00286	0.00227	-5.40389E-4	-5.0036E-6
0.68794	0.02249	0.08161	0.04022	0.0788	0.0236	-0.09137	7.98205E-5		18.80374	0.00854	0.01951	-0.00288	0.00225	-5.59584E-4	-1.90173E-5
0.69613	0.02249	0.08148	0.04016	0.07867	0.02348	-0.09071	8.28046E-5		18.81193	0.00855	0.01942	-0.0029	0.00223	-5.72288E-4	-3.18273E-5
0.70432	0.02249	0.08135	0.0401	0.07856	0.02337	-0.09003	8.55213E-5		18.82012	0.00856	0.01932	-0.00292	0.00221	-5.83657E-4	-4.4106E-5
0.71251	0.0225	0.08122	0.04005	0.07846	0.02326	-0.08933	8.79504E-5		18.82831	0.00856	0.01922	-0.00294	0.00219	-5.97569E-4	-6.04575E-5
0.7207	0.0225	0.08109	0.03999	0.07836	0.02315	-0.08863	9.01665E-5		18.8365	0.00857	0.01912	-0.00296	0.00216	-6.06219E-4	-8.48613E-5
0.72889	0.02251	0.08096	0.03993	0.07827	0.02304	-0.08791	9.2187E-5		18.84469	0.00857	0.01902	-0.00297	0.00212	-6.0706E-4	-1.1174E-4
0.73708	0.02252	0.08084	0.03986	0.07819	0.02293	-0.0872	9.37163E-5		18.85288	0.00857	0.01891	-0.00299	0.00209	-6.03714E-4	-1.35231E-4
0.74527	0.02253	0.08072	0.03979	0.0781	0.02281	-0.08651	9.43156E-5		18.86107	0.00857	0.01879	-0.00301	0.00206	-5.98914E-4	-1.54806E-4
0.75346	0.02254	0.0806	0.03972	0.07801	0.0227	-0.08583	9.37848E-5		18.86926	0.00858	0.01867	-0.00304	0.00203	-5.93537E-4	-1.68859E-4
0.76165	0.02256	0.08054	0.03967	0.07792	0.02262	-0.08515	9.11714E-5		18.87745	0.00859	0.01856	-0.00307	0.00201	-5.82796E-4	-1.76961E-4
0.76984	0.02257	0.08048	0.03964	0.07787	0.02255	-0.08447	8.82184E-5		18.88564	0.0086	0.01845	-0.0031	0.00198	-5.72924E-4	-1.86508E-4
0.77803	0.02257	0.08042	0.03961	0.07783	0.02248	-0.0838	8.57718E-5		18.89383	0.00861	0.01834	-0.00313	0.00196	-5.68287E-4	-2.02771E-4
0.78622	0.02257	0.08036	0.03958	0.0778	0.02242	-0.08312	8.35339E-5		18.90202	0.00862	0.01823	-0.00316	0.00193	-5.6322E-4	-2.21134E-4
0.79441	0.02257	0.08031	0.03955	0.07776	0.02236	-0.08245	8.13057E-5		18.91021	0.00863	0.01811	-0.00319	0.0019	-5.55364E-4	-2.38822E-4
0.8026	0.02257	0.08026	0.03952	0.07772	0.0223	-0.08173	7.8283E-5		18.9184	0.00863	0.018	-0.00323	0.00187	-5.48734E-4	-2.56704E-4
0.81079	0.02258	0.08021	0.03949	0.07768	0.02226	-0.08102	7.78873E-5		18.92659	0.00864	0.01788	-0.00328	0.00184	-5.44098E-4	-2.77787E-4
0.81898	0.02259	0.08018	0.03945	0.07763	0.02223	-0.08034	8.24579E-5		18.93478	0.00864	0.01775	-0.00335	0.00181	-5.35585E-4	-2.98985E-4
0.82717	0.0226	0.08014	0.03942	0.07758	0.0222	-0.07966	8.84308E-5		18.94297	0.00864	0.01763	-0.00341	0.00179	-5.19593E-4	-3.15971E-4
0.83536	0.02261	0.08011	0.03938	0.07754	0.02217	-0.07896	9.3931E-5		18.95116	0.00864	0.01751	-0.00347	0.00178	-4.96891E-4	-3.29559E-4
0.84355	0.02264	0.08007	0.03934	0.07749	0.02215	-0.07827	9.8804E-5		18.95935	0.00863	0.01741	-0.00352	0.00177	-4.7137E-4	-3.41678E-4
0.85174	0.02266	0.08003	0.03931	0.07743	0.02211	-0.0776	1.01973E-4		18.96754	0.00861	0.0173	-0.00357	0.00175	-4.50719E-4	-3.51234E-4
0.85993	0.02268	0.07999	0.03927	0.07735	0.02208	-0.07694	9.90961E-5		18.97573	0.00859	0.01718	-0.00361	0.00174	-4.35502E-4	-3.58182E-4
0.86812	0.0227	0.07995	0.03922	0.07728	0.02206	-0.07628	9.43706E-5		18.98392	0.00858	0.01707	-0.00365	0.00173	-4.14903E-4	-3.60371E-4
0.87631	0.02272	0.07991	0.03917	0.07722	0.02203	-0.07562	9.15199E-5		18.99211	0.00856	0.01697	-0.00368	0.00173	-3.8283E-4	-3.58014E-4
0.8845	0.02274	0.07987	0.03911	0.07716	0.02201	-0.07497	9.01213E-5		19.0003	0.00854	0.01686	-0.00371	0.00172	-3.43074E-4	-3.57753E-4
0.89269	0.02277	0.07982	0.03905	0.0771	0.02199	-0.07433	8.92688E-5		19.00849	0.00853	0.01676	-0.00375	0.00171	-3.04143E-4	-3.6291E-4
0.90088	0.02279	0.07978	0.03899	0.07704	0.02196	-0.07367	8.86259E-5		19.01668	0.00851	0.01665	-0.00378	0.0017	-2.70945E-4	-3.66975E-4
0.90907	0.02281	0.07974	0.03894	0.07699	0.02193	-0.07301	8.81577E-5		19.02487	0.00849	0.01655	-0.00382	0.00169	-2.38357E-4	-3.65165E-4
0.91726	0.02283	0.0797	0.03889	0.07693	0.02189	-0.07235	8.81732E-5		19.03306	0.00847	0.01645	-0.00386	0.00168	-2.03523E-4	-3.63603E-4
0.92545	0.02284	0.07965	0.03884	0.07687	0.02185	-0.07169	8.98485E-5		19.04125	0.00843	0.01635	-0.00389	0.00167	-1.7376E-4	-3.60324E-4
0.93364	0.02285	0.07961	0.0388	0.07682	0.0218	-0.07104	9.28379E-5		19.04944	0.00838	0.01626	-0.00391	0.00167	-1.45268E-4	-3.53627E-4
0.94183	0.02286	0.07956	0.03876	0.07677	0.02175	-0.07038	9.60374E-5		19.05763	0.00834	0.01616	-0.00393	0.00166	-1.12728E-4	-3.48605E-4
0.95002	0.02287	0.07951	0.03872	0.07672	0.02169	-0.06973	9.69325E-5		19.06582	0.00831	0.01607	-0.00394	0.00166	-7.83727E-5	-3.38228E-4
0.9582	0.02286	0.07947	0.03868	0.07668	0.02164	-0.06908	9.48972E-5		19.07401	0.00829	0.01598	-0.00397	0.00166	-4.16306E-5	-3.25633E-4
0.96639	0.02286	0.07942	0.03864	0.07663	0.02159	-0.06844	9.37796E-5		19.0822	0.00826	0.0159	-0.004	0.00165	0	-3.15641E-4
0.97458	0.02287	0.07937	0.03859	0.07659	0.02152	-0.06781	9.68443E-5		19.09039	0.00824	0.01581	-0.00404	0.00163	-9.84399E-5	-2.99507E-4
0.98277	0.02289	0.07932	0.03855	0.07655	0.02146	-0.06719	1.01725E-4		19.09858	0.00822	0.01572	-0.00408	0.00162	-1.99422E-4	-2.80231E-4
0.99096	0.0229	0.07926	0.0385	0.07651	0.02142	-0.06657	1.06665E-4		19.10677	0.0082	0.01564	-0.00414	0.00161	-2.93932E-4	-2.58496E-4
0.99915	0.02291	0.0792	0.03846	0.07645	0.02137	-0.06597	1.11353E-4		19.11496	0.00818	0.01554	-0.0042	0.0016	-3.78943E-4	-2.3528E-4
1.00734	0.02292	0.07914	0.03843	0.07639	0.02134	-0.06539	1.14973E-4		19.12315	0.00816	0.01544	-0.00427	0.0016	-4.60577E-4	-2.05522E-4
1.01553	0.02291	0.07908	0.03841	0.07633	0.0213	-0.06481	1.17207E-4		19.13134	0.00814	0.01535	-0.00432	0.00159	-5.4749E-4	-1.67118E-4
1.02372	0.02291	0.07902	0.03839	0.07628	0.02127	-0.06424	1.17843E-4		19.13952	0.00812	0.01526	-0.00436	0.00158	-6.40453E-4	-1.2731E-4
1.03191	0.0229	0.07897	0.03838	0.07623	0.02124	-0.06367	1.1719E-4		19.14771	0.00811	0.01517	-0.0044	0.00157	-7.3225E-4	-8.70881E-5
1.0401	0.0229	0.07891	0.03837	0.07618	0.02121	-0.06312	1.1614E-4		19.1559	0.00809	0.01508	-0.00444	0.00156	-8.24525E-4	-4.49864E-5
1.04829	0.02289	0.07886	0.03835	0.07613	0.02119	-0.06259	1.14636E-4		19.16409	0.00808	0.015	-0.00447	0.00154	-9.18981E-4	0
1.05648	0.02288	0.0788	0.03834	0.07608	0.02116	-0.06203	1.0856E-4		19.17228	0.00807	0.01492	-0.00451	0.00152	-0.00101	5.0404E-5
1.06467	0.02287	0.07875	0.03832	0.07603	0.02113	-0.06146	1.03348E-4		19.18047	0.00805	0.01484	-0.00456	0.0015	-0.0011	1.10079E-4
1.07286	0.02286	0.07871	0.0383	0.07598	0.02111	-0.06089	1.01046E-4		19.18866	0.00803	0.01475	-0.0046	0.00148	-0.0012	1.78864E-4
1.08105	0.02285	0.07868	0.03827	0.07592	0.02107	-0.06032	9.98117E-5		19.19685	0.00802	0.01467	-0.00462	0.00145	-0.00128	2.58084E-4
1.08924	0.02286	0.07864	0.03822	0.07586	0.02103	-0.05974	9.90712E-5		19.20504	0.008	0.01458	-0.00464	0.00144	-0.00136	3.41183E-4
1.09743	0.02286	0.07861	0.03818	0.0758	0.02099	-0.05919	9.90347E-5		19.21323	0.00797	0.0145	-0.00464	0.00144	-0.00144	4.29756E-4
1.10562	0.02287	0.07857	0.03815	0.07573	0.02095	-0.05865	1.00331E-4		19.22142	0.00796	0.01443	-0.00464	0.00144	-0.00152	5.32028E-4
1.11381	0.02288	0.07854	0.03811	0.07566	0.02091	-0.05813	1.02261E-4		19.22961	0.00796	0.01436	-0.00464	0.00145	-0.00159	6.49008E-4
1.122	0.02288	0.0785	0.03809	0.07559	0.02086	-0.05762	1.04333E-4		19.2378	0.00795	0.0143	-0.00464	0.00147	-0.00167	7.75474E-4
1.13019	0.02289	0.07847	0.03806	0.07552	0.02082	-0.05711	1.06337E-4		19.24599	0.00796	0.01424	-0.00464	0.00148	-0.00176	9.07212E-4
1.13838	0.02289	0.07844	0.03804	0.07545	0.02078	-0.05659	1.07406E-4		19.25418	0.00797	0.01418	-0.00465	0.0015	-0.00184	0.00104
1.14657	0.0229	0.07841	0.03802	0.07538	0.02073	-0.05608	1.07157E-4		19.26237	0.00799	0.01413	-0.00466	0.00151	-0.00192	0.00118
1.15476	0.02291	0.07837	0.03801	0.07532	0.02068	-0.05558	1.04901E-4		19.27056	0.00802	0.01409	-0.00467	0.00153	-0.00198	0.00133
1.16295	0.02291	0.07835	0.03799	0.07525	0.02063	-0.05508	1.00158E-4		19.27875	0.00805	0.01405	-0.00468	0.00155	-0.00205	0.00149
1.17114	0.02292	0.07832	0.03798	0.0752	0.02058	-0.0546	9.31188E-5		19.28694	0.00807	0.01402	-0.00468	0.00158	-0.0021	0.00165
1.17933	0.02293	0.07829	0.03797	0.07515	0.02052	-0.05413	8.55215E-5		19.29513	0.00809	0.014	-0.00468	0.00162	-0.00215	0.00182
1.18752	0.02295	0.07826	0.03795	0.0751	0.02046	-0.05366	7.74738E-5		19.30332	0.00813	0.01399	-0.00468	0.00166	-0.0022	0.00199
1.19571	0.02296	0.07823	0.03793	0.07505	0.02041	-0.05321	6.79928E-5		19.31151	0.00819	0.01399	-0.00466	0.0017	-0.00225	0.00218
1.2039	0.02296	0.07819	0.03792	0.07501	0.02036	-0.05278	6.30665E-5		19.3197	0.00826	0.01401	-0.00463	0.00174	-0.00229	0.00239
1.21209	0.02297	0.07815	0.0379	0.07497	0.02032	-0.05236	6.20293E-5		19.32789	0.00833	0.01402	-0.00458	0.00179	-0.00233	0.00261
1.22028	0.02297	0.07811	0.03789	0.07494	0.02029	-0.05195	6.23553E-5		19.33608	0.00839	0.01404	-0.00451	0.00185	-0.00237	0.00284
1.22847	0.02298	0.07806	0.03787	0.07491	0.02025	-0.05156	6.35818E-5		19.34427	0.00845	0.01406	-0.00443	0.00191	-0.00239	0.00307
1.23666	0.02298	0.07799	0.03786	0.07488	0.02022	-0.05118	6.51018E-5		19.35246	0.00854	0.0141	-0.00436	0.00197	-0.00242	0.00333
1.24485	0.02298	0.07792	0.03784	0.07485	0.02019	-0.0508	6.65624E-5		19.36065	0.00865	0.01416	-0.00428	0.00205	-0.00243	0.0036
1.25304	0.023	0.07786	0.03782	0.07482	0.02016	-0.05041	6.78523E-5		19.36884	0.00878	0.01423	-0.00419	0.00213	-0.00243	0.00388
1.26123	0.02302	0.07779	0.03781	0.07479	0.02013	-0.05001	6.89229E-5		19.37703	0.00891	0.01431	-0.0041	0.00223	-0.00243	0.00418
1.26942	0.02305	0.07772	0.0378	0.07475	0.02009	-0.04962	6.95019E-5		19.38522	0.00904	0.01441	-0.00398	0.00234	-0.00242	0.0045
1.27761	0.02307	0.07766	0.03779	0.07473	0.02004	-0.04922	6.91821E-5		19.39341	0.00917	0.01453	-0.00384	0.00246	-0.0024	0.00483
1.2858	0.02309	0.07759	0.03778	0.0747	0.01999	-0.04881	6.83155E-5		19.4016	0.00932	0.01466	-0.00368	0.00259	-0.00238	0.00519
1.29399	0.02311	0.07754	0.03775	0.07467	0.01994	-0.0484	6.7064E-5		19.40979	0.00947	0.01482	-0.00351	0.00273	-0.00235	0.00557
1.30218	0.02313	0.0775	0.03773	0.07464	0.01989	-0.04799	6.44975E-5		19.41798	0.00962	0.015	-0.00332	0.00288	-0.00231	0.00596
1.31037	0.02314	0.07746	0.0377	0.07461	0.01985	-0.04759	6.1893E-5		19.42617	0.0098	0.01518	-0.0031	0.00303	-0.00226	0.00637
1.31856	0.02314	0.07743	0.03767	0.07456	0.01981	-0.04721	5.96798E-5		19.43436	0.01	0.01539	-0.00286	0.0032	-0.00221	0.00683
1.32675	0.02315	0.07739	0.03763	0.0745	0.01977	-0.04685	5.76215E-5		19.44255	0.01023	0.01561	-0.0026	0.00339	-0.00214	0.00732
1.33494	0.02315	0.07736	0.0376	0.07444	0.01973	-0.04653	5.54723E-5		19.45074	0.01047	0.01586	-0.00232	0.0036	-0.00205	0.00783
1.34312	0.02314	0.07732	0.03756	0.07439	0.01969	-0.04625	5.31162E-5		19.45893	0.01074	0.01615	-0.00201	0.00381	-0.00196	0.00838
1.35131	0.02313	0.07728	0.03753	0.07434	0.01965	-0.04598	5.03958E-5		19.46712	0.01103	0.01646	-0.00168	0.00404	-0.00185	0.00895
1.3595	0.02311	0.07724	0.03749	0.07428	0.01958	-0.04573	4.72186E-5		19.47531	0.01137	0.01682	-0.00132	0.0043	-0.00174	0.00955
1.36769	0.02309	0.07722	0.03746	0.07423	0.01951	-0.04547	4.32746E-5		19.4835	0.01174	0.01722	-9.34287E-4	0.00457	-0.00161	0.01018
1.37588	0.02308	0.0772	0.03741	0.07418	0.01945	-0.04522	3.96298E-5		19.49169	0.01212	0.01765	-5.21293E-4	0.00487	-0.00147	0.01085
1.38407	0.02307	0.07719	0.03737	0.07414	0.01941	-0.04497	3.66106E-5		19.49988	0.01251	0.01812	-7.40056E-5	0.00519	-0.00133	0.01157
1.39226	0.02307	0.07719	0.03733	0.07409	0.01937	-0.04473	3.40532E-5		19.50807	0.01292	0.01862	4.21743E-4	0.00553	-0.00117	0.01233
1.40045	0.02308	0.07718	0.03729	0.07404	0.01933	-0.0445	3.17194E-5		19.51625	0.01337	0.01918	9.54639E-4	0.0059	-9.89279E-4	0.01313
1.40864	0.0231	0.07717	0.03725	0.07398	0.01929	-0.04425	2.91353E-5		19.52444	0.01387	0.01979	0.00152	0.0063	-7.95347E-4	0.01397
1.41683	0.02311	0.07716	0.03721	0.07393	0.01926	-0.04401	2.69595E-5		19.53263	0.01443	0.02044	0.00213	0.00672	-5.86638E-4	0.01486
1.42502	0.02312	0.07715	0.03718	0.07386	0.01923	-0.04378	2.66961E-5		19.54082	0.01503	0.02116	0.00278	0.00718	-3.62734E-4	0.0158
1.43321	0.02312	0.07713	0.03714	0.07378	0.01919	-0.04356	2.72241E-5		19.54901	0.01568	0.02194	0.00347	0.00767	-1.23823E-4	0.0168
1.4414	0.02313	0.07711	0.03711	0.07369	0.01915	-0.04334	2.77339E-5		19.5572	0.01638	0.02278	0.00423	0.00821	1.44484E-4	0.01786
1.44959	0.02312	0.07708	0.03707	0.0736	0.01912	-0.04312	2.8295E-5		19.56539	0.01713	0.02369	0.00505	0.00878	4.45442E-4	0.01899
1.45778	0.0231	0.07705	0.03703	0.07352	0.01909	-0.0429	2.86825E-5		19.57358	0.01793	0.02466	0.00592	0.00939	7.78547E-4	0.02019
1.46597	0.02307	0.07701	0.03699	0.07345	0.01906	-0.04268	2.87631E-5		19.58177	0.01881	0.02572	0.00687	0.01005	0.00114	0.02145
1.47416	0.02305	0.07698	0.03694	0.07338	0.01903	-0.04247	2.85017E-5		19.58996	0.01975	0.02684	0.00789	0.01077	0.00153	0.02279
1.48235	0.02304	0.07694	0.0369	0.07332	0.019	-0.04226	2.95163E-5		19.59815	0.02075	0.02803	0.00898	0.01153	0.00193	0.0242
1.49054	0.02303	0.07689	0.03688	0.07326	0.01897	-0.04205	3.1726E-5		19.60634	0.02181	0.02929	0.01013	0.01232	0.0023	0.0257
1.49873	0.02302	0.07685	0.03685	0.07321	0.01894	-0.04185	3.33882E-5		19.61453	0.02293	0.03064	0.01135	0.01315	0.00267	0.02728
1.50692	0.02302	0.0768	0.03683	0.07316	0.01891	-0.04168	3.38177E-5		19.62272	0.02413	0.03209	0.01264	0.01405	0.00309	0.02896
1.51511	0.02302	0.07675	0.03681	0.07311	0.01888	-0.04153	3.20478E-5		19.63091	0.02541	0.03365	0.01401	0.01499	0.00355	0.03073
1.5233	0.02302	0.07669	0.03678	0.07306	0.01885	-0.0414	2.70055E-5		19.6391	0.02677	0.03532	0.01548	0.016	0.00404	0.0326
1.53149	0.02302	0.07664	0.03675	0.07301	0.01883	-0.04127	2.14562E-5		19.64729	0.02822	0.0371	0.01702	0.01707	0.00456	0.03459
1.53968	0.02301	0.0766	0.03672	0.07295	0.01881	-0.04114	1.65005E-5		19.65548	0.02978	0.03898	0.01864	0.0182	0.00511	0.03668
1.54787	0.02301	0.07655	0.03668	0.07288	0.01879	-0.04103	1.21074E-5		19.66367	0.03143	0.04099	0.02038	0.0194	0.00572	0.03889
1.55606	0.02302	0.07651	0.03664	0.07283	0.01877	-0.04092	1.01851E-5		19.67186	0.03318	0.04313	0.02222	0.02066	0.00636	0.04121
1.56425	0.02302	0.07646	0.03662	0.07278	0.01875	-0.04079	1.03763E-5		19.68005	0.03504	0.04538	0.02417	0.022	0.00704	0.04366
1.57244	0.02303	0.07642	0.0366	0.07275	0.01873	-0.04066	1.06573E-5		19.68824	0.03701	0.04775	0.02625	0.02342	0.00776	0.04625
1.58063	0.02303	0.07637	0.03658	0.07272	0.01871	-0.04052	1.02819E-5		19.69643	0.03911	0.05026	0.02846	0.02491	0.00853	0.04899
1.58882	0.02303	0.07633	0.03656	0.0727	0.0187	-0.04037	8.80779E-6		19.70462	0.04133	0.05291	0.0308	0.02649	0.00934	0.05187
1.59701	0.02302	0.07628	0.03654	0.07267	0.01869	-0.04022	9.60492E-6		19.71281	0.04368	0.05568	0.03327	0.02813	0.0102	0.0549
1.6052	0.02301	0.07624	0.03652	0.07265	0.01868	-0.04007	1.16813E-5		19.721	0.04615	0.05862	0.03587	0.02986	0.01111	0.05808
1.61339	0.02301	0.07619	0.0365	0.07262	0.01867	-0.03993	1.3667E-5		19.72919	0.04875	0.06171	0.03863	0.03169	0.01207	0.06144
1.62158	0.02301	0.07614	0.03648	0.07257	0.01865	-0.03978	1.55073E-5		19.73738	0.0515	0.06498	0.04154	0.03361	0.01309	0.06496
1.62977	0.02303	0.0761	0.03645	0.07252	0.01863	-0.03963	1.71519E-5		19.74557	0.05441	0.06841	0.0446	0.03562	0.01417	0.06865
1.63796	0.02305	0.07605	0.03642	0.07245	0.01861	-0.03947	1.82254E-5		19.75376	0.05747	0.07202	0.04781	0.03771	0.0153	0.07251
1.64615	0.02307	0.07601	0.03638	0.07238	0.01857	-0.03932	2.04935E-5		19.76195	0.06071	0.07584	0.05119	0.0399	0.0165	0.07656
1.65434	0.02309	0.07595	0.03633	0.07231	0.01854	-0.03918	2.42078E-5		19.77014	0.06412	0.07985	0.05472	0.0422	0.01775	0.08079
1.66253	0.02312	0.0759	0.03629	0.07226	0.01851	-0.03904	2.80842E-5		19.77833	0.0677	0.08405	0.05842	0.04461	0.01905	0.08523
1.67072	0.02315	0.07585	0.03626	0.0722	0.01849	-0.03891	3.16362E-5		19.78652	0.07146	0.08843	0.06229	0.04714	0.02042	0.08986
1.67891	0.02317	0.07579	0.03623	0.07215	0.01848	-0.0388	3.42784E-5		19.79471	0.0754	0.09301	0.06634	0.04977	0.02185	0.09469
1.6871	0.02319	0.07574	0.03621	0.0721	0.01846	-0.03869	3.25129E-5		19.8029	0.07954	0.0978	0.07057	0.05252	0.02333	0.09973
1.69529	0.02321	0.07568	0.03618	0.07205	0.01845	-0.03857	2.81273E-5		19.81109	0.08387	0.1028	0.07501	0.05538	0.02489	0.105
1.70348	0.02323	0.07562	0.03614	0.072	0.01843	-0.03844	2.57428E-5		19.81928	0.0884	0.10803	0.07964	0.05835	0.02652	0.11049
1.71167	0.02325	0.07557	0.0361	0.07195	0.01841	-0.0383	2.55043E-5		19.82747	0.09312	0.11348	0.08446	0.06145	0.02822	0.1162
1.71986	0.02328	0.07551	0.03606	0.0719	0.01837	-0.03817	2.5917E-5		19.83566	0.09805	0.11916	0.08948	0.06465	0.03	0.12215
1.72804	0.0233	0.07545	0.03602	0.07185	0.01833	-0.03806	2.68276E-5		19.84385	0.10319	0.12507	0.09472	0.06798	0.03186	0.12834
1.73623	0.02333	0.07539	0.03597	0.0718	0.0183	-0.03796	3.13229E-5		19.85204	0.10857	0.1312	0.10017	0.07145	0.0338	0.13478
1.74442	0.02335	0.07534	0.03592	0.07175	0.01827	-0.03785	3.77438E-5		19.86023	0.11418	0.13757	0.10584	0.07504	0.03581	0.14146
1.75261	0.02336	0.07529	0.03588	0.07172	0.01824	-0.03774	4.4015E-5		19.86842	0.12002	0.14418	0.11173	0.07875	0.0379	0.14839
1.7608	0.02336	0.07525	0.03584	0.0717	0.01821	-0.03762	4.97512E-5		19.87661	0.12607	0.15104	0.11784	0.0826	0.04007	0.15557
1.76899	0.02335	0.0752	0.0358	0.07168	0.01818	-0.03749	5.49043E-5		19.8848	0.13235	0.15815	0.12419	0.0866	0.04233	0.16302
1.77718	0.02334	0.07516	0.03577	0.07166	0.01814	-0.03734	5.9239E-5		19.89298	0.13886	0.16551	0.1308	0.09073	0.04467	0.17072
1.78537	0.02334	0.07511	0.03574	0.07163	0.01811	-0.03719	6.32832E-5		19.90117	0.14561	0.17311	0.13768	0.09499	0.04709	0.17869
1.79356	0.02333	0.07507	0.03571	0.07161	0.01809	-0.03703	6.71865E-5		19.90936	0.1526	0.18096	0.1448	0.09938	0.0496	0.1869
1.80175	0.02332	0.07503	0.03569	0.07158	0.01806	-0.03687	7.06798E-5		19.91755	0.15984	0.18907	0.15214	0.1039	0.05219	0.19538
1.80994	0.02331	0.075	0.03566	0.07153	0.01804	-0.03673	7.32913E-5		19.92574	0.16735	0.19745	0.15968	0.10856	0.05486	0.20412
1.81813	0.02329	0.07496	0.03563	0.07146	0.01801	-0.03659	7.09374E-5		19.93393	0.17512	0.20609	0.16746	0.11335	0.05762	0.21312
1.82632	0.02329	0.07493	0.03561	0.0714	0.01799	-0.03644	6.85753E-5		19.94212	0.18312	0.215	0.17549	0.11828	0.06046	0.22237
1.83451	0.02328	0.0749	0.03558	0.07133	0.01796	-0.03628	6.98904E-5		19.95031	0.19136	0.22414	0.18376	0.12334	0.0634	0.23188
1.8427	0.02327	0.07486	0.03554	0.07127	0.01793	-0.03612	7.16787E-5		19.9585	0.19985	0.23354	0.19226	0.12853	0.06642	0.24165
1.85089	0.02326	0.07482	0.0355	0.07122	0.01791	-0.03599	7.22227E-5		19.96669	0.20859	0.24319	0.20103	0.13385	0.06956	0.25167
1.85908	0.02325	0.07478	0.03547	0.07116	0.01788	-0.03589	7.03837E-5		19.97488	0.2176	0.25309	0.21005	0.1393	0.07279	0.26193
1.86727	0.02324	0.07475	0.03543	0.07111	0.01785	-0.0358	6.47665E-5		19.98307	0.22685	0.26323	0.21928	0.14489	0.07611	0.27244
1.87546	0.02323	0.07473	0.0354	0.07106	0.01782	-0.03571	6.23575E-5		19.99126	0.23635	0.27362	0.22874	0.1506	0.07949	0.28317
1.88365	0.02321	0.07471	0.03537	0.07101	0.0178	-0.0356	6.27573E-5		19.99945	0.24607	0.28424	0.23841	0.15643	0.08295	0.29414
1.89184	0.02319	0.07468	0.03533	0.07094	0.01778	-0.03549	6.40841E-5		20.00764	0.256	0.29509	0.24831	0.16237	0.08651	0.30534
1.90003	0.02316	0.07466	0.0353	0.07087	0.01775	-0.03536	6.75374E-5		20.01583	0.26616	0.30614	0.25843	0.16843	0.09016	0.31675
1.90822	0.02314	0.07463	0.03526	0.0708	0.01773	-0.03523	7.24512E-5		20.02402	0.27654	0.3174	0.26877	0.17461	0.0939	0.32839
1.91641	0.0231	0.0746	0.03523	0.07072	0.01771	-0.03509	7.81065E-5		20.03221	0.28714	0.32887	0.27933	0.18088	0.09772	0.34023
1.9246	0.02307	0.07456	0.0352	0.07065	0.01768	-0.03495	8.37077E-5		20.0404	0.29797	0.34054	0.29011	0.18727	0.10162	0.35228
1.93279	0.02304	0.07451	0.03517	0.07058	0.01764	-0.03479	8.89048E-5		20.04859	0.309	0.35239	0.3011	0.19376	0.1056	0.36451
1.94098	0.02301	0.07445	0.03514	0.07054	0.01761	-0.03462	9.37158E-5		20.05678	0.32024	0.36443	0.31229	0.20036	0.10967	0.37692
1.94917	0.02299	0.07439	0.03511	0.0705	0.01757	-0.03445	9.81339E-5		20.06497	0.33168	0.37665	0.32367	0.20704	0.11382	0.38949
1.95736	0.02296	0.07433	0.03509	0.07047	0.01753	-0.03428	1.02143E-4		20.07316	0.3433	0.38903	0.33523	0.21381	0.11805	0.40222
1.96555	0.02294	0.07426	0.03506	0.07043	0.0175	-0.03412	1.05563E-4		20.08135	0.35511	0.40157	0.34696	0.22066	0.12236	0.41509
1.97374	0.02292	0.07419	0.03502	0.0704	0.01746	-0.03395	1.0964E-4		20.08954	0.36709	0.41427	0.35886	0.22758	0.12674	0.4281
1.98193	0.02291	0.07412	0.03499	0.07036	0.01742	-0.03379	1.14048E-4		20.09773	0.37925	0.4271	0.37093	0.23458	0.13118	0.44124
1.99012	0.02289	0.07406	0.03497	0.07033	0.01738	-0.03362	1.1759E-4		20.10592	0.39157	0.44004	0.38313	0.24166	0.13571	0.45449
1.99831	0.02288	0.074	0.03494	0.07029	0.01735	-0.03345	1.19906E-4		20.11411	0.40403	0.45309	0.39547	0.24879	0.14031	0.46785
2.0065	0.02286	0.07394	0.03492	0.07025	0.01732	-0.03329	1.20304E-4		20.1223	0.41662	0.46624	0.40795	0.25597	0.14497	0.4813
2.01469	0.02285	0.07388	0.0349	0.0702	0.01729	-0.03314	1.17215E-4		20.13049	0.4293	0.47946	0.42055	0.26319	0.1497	0.49482
2.02288	0.02284	0.07382	0.03488	0.07016	0.01727	-0.03299	1.08586E-4		20.13868	0.44208	0.49276	0.43327	0.27045	0.1545	0.5084
2.03107	0.02283	0.07376	0.03486	0.07013	0.01724	-0.03283	9.40329E-5		20.14687	0.45497	0.50612	0.44606	0.27774	0.15934	0.52202
2.03926	0.02283	0.07371	0.03484	0.0701	0.01722	-0.03266	8.38363E-5		20.15506	0.46796	0.51953	0.45893	0.28507	0.16425	0.53568
2.04745	0.02282	0.07366	0.03482	0.07007	0.01718	-0.03249	8.18776E-5		20.16325	0.48103	0.53296	0.47187	0.29242	0.16922	0.54936
2.05564	0.02281	0.07362	0.0348	0.07004	0.01716	-0.03231	8.25528E-5		20.17144	0.49416	0.5464	0.48488	0.29979	0.17424	0.56305
2.06383	0.0228	0.07359	0.03478	0.07	0.01714	-0.03213	8.40917E-5		20.17963	0.50733	0.55983	0.49793	0.30716	0.17929	0.57672
2.07202	0.02279	0.07355	0.03476	0.06995	0.01713	-0.03195	8.67129E-5		20.18782	0.52054	0.57324	0.511	0.31453	0.18439	0.59037
2.08021	0.02275	0.07352	0.03474	0.06989	0.01712	-0.03177	8.97206E-5		20.19601	0.53379	0.58662	0.52409	0.32188	0.18953	0.60398
2.0884	0.0227	0.07349	0.03472	0.06983	0.01711	-0.0316	9.47939E-5		20.2042	0.54704	0.59995	0.53717	0.32922	0.19472	0.61752
2.09659	0.02265	0.07347	0.0347	0.06976	0.01709	-0.03144	1.01363E-4		20.21239	0.56027	0.61323	0.55023	0.33653	0.19993	0.63099
2.10477	0.02259	0.07344	0.03469	0.0697	0.01708	-0.03126	1.07807E-4		20.22058	0.57347	0.62643	0.56327	0.34382	0.20518	0.64436
2.11296	0.02254	0.07341	0.03466	0.06965	0.01706	-0.03108	1.13706E-4		20.22877	0.58663	0.63955	0.57626	0.35109	0.21049	0.65762
2.12115	0.02248	0.07338	0.03463	0.0696	0.01704	-0.03089	1.18834E-4		20.23696	0.59973	0.65256	0.58919	0.35829	0.21581	0.67075
2.12934	0.02242	0.07334	0.0346	0.06956	0.01701	-0.03071	1.21254E-4		20.24515	0.61276	0.66544	0.60208	0.36546	0.22115	0.68372
2.13753	0.02236	0.07329	0.03457	0.06951	0.01699	-0.03053	1.21722E-4		20.25334	0.6257	0.67817	0.61488	0.37257	0.22649	0.69654
2.14572	0.02231	0.07324	0.03454	0.06945	0.01695	-0.03037	1.21069E-4		20.26153	0.63854	0.69074	0.62758	0.37963	0.23186	0.70919
2.15391	0.02226	0.07319	0.03452	0.06941	0.0169	-0.03019	1.19175E-4		20.26972	0.65128	0.70313	0.64017	0.38661	0.23723	0.72166
2.1621	0.02221	0.07314	0.03449	0.06936	0.01684	-0.02998	1.17797E-4		20.2779	0.66391	0.71533	0.65264	0.39352	0.24261	0.73393
2.17029	0.02215	0.0731	0.03446	0.06932	0.01679	-0.02977	1.17709E-4		20.28609	0.67639	0.72733	0.66495	0.40035	0.24798	0.74598
2.17848	0.02208	0.07305	0.03442	0.06928	0.01674	-0.02957	1.18073E-4		20.29428	0.68872	0.73911	0.6771	0.4071	0.25335	0.75781
2.18667	0.02202	0.073	0.03438	0.06924	0.0167	-0.02937	1.18429E-4		20.30247	0.70089	0.75067	0.68907	0.41374	0.25872	0.76939
2.19486	0.02197	0.07296	0.03433	0.06918	0.01666	-0.02916	1.18445E-4		20.31066	0.71289	0.76199	0.70085	0.42028	0.26408	0.78072
2.20305	0.02192	0.07291	0.03429	0.06913	0.01663	-0.02897	1.17905E-4		20.31885	0.72469	0.77306	0.71242	0.42672	0.26945	0.79178
2.21124	0.02187	0.07285	0.03425	0.06908	0.01659	-0.02879	1.15971E-4		20.32704	0.7363	0.78388	0.72378	0.43305	0.27481	0.80255
2.21943	0.02182	0.07278	0.03422	0.06904	0.01656	-0.02862	1.14804E-4		20.33523	0.7477	0.79445	0.73493	0.43926	0.28016	0.81302
2.22762	0.02176	0.07272	0.03419	0.069	0.01652	-0.02846	1.13992E-4		20.34342	0.75888	0.80475	0.74585	0.44533	0.2855	0.8232
2.23581	0.0217	0.07267	0.03416	0.06897	0.01649	-0.0283	1.12713E-4		20.35161	0.76981	0.81475	0.75653	0.45127	0.29083	0.83305
2.244	0.02163	0.07262	0.03414	0.06895	0.01644	-0.02814	1.10484E-4		20.3598	0.78049	0.82444	0.76694	0.45708	0.29614	0.8426
2.25219	0.02157	0.07257	0.03412	0.06892	0.01638	-0.02797	1.06108E-4		20.36799	0.79089	0.83381	0.77709	0.46276	0.30144	0.85181
2.26038	0.02152	0.07253	0.0341	0.0689	0.01633	-0.02781	9.70081E-5		20.37618	0.801	0.84285	0.78695	0.46831	0.30672	0.86067
2.26857	0.02146	0.07248	0.03408	0.06887	0.01628	-0.02765	8.98846E-5		20.38437	0.8108	0.85153	0.79653	0.47372	0.31197	0.8692
2.27676	0.0214	0.07243	0.03404	0.06883	0.01624	-0.0275	8.6324E-5		20.39256	0.82031	0.85984	0.8058	0.47898	0.3172	0.87737
2.28495	0.02134	0.07239	0.034	0.06879	0.01621	-0.02735	8.36773E-5		20.40075	0.82951	0.86781	0.81478	0.48411	0.3224	0.88517
2.29314	0.02129	0.07235	0.03396	0.06874	0.01618	-0.0272	8.11235E-5		20.40894	0.83839	0.8754	0.82345	0.48908	0.32756	0.8926
2.30133	0.02124	0.07232	0.03393	0.06869	0.01615	-0.02705	7.83479E-5		20.41713	0.84694	0.88262	0.83181	0.4939	0.3327	0.89966
2.30952	0.02121	0.0723	0.03389	0.06864	0.01613	-0.02691	7.34557E-5		20.42532	0.85517	0.88945	0.83983	0.49857	0.33781	0.90633
2.31771	0.02118	0.07227	0.03386	0.06859	0.0161	-0.02678	7.27934E-5		20.43351	0.86306	0.89588	0.8475	0.50308	0.34289	0.9126
2.3259	0.02114	0.07224	0.03383	0.06853	0.01607	-0.02667	7.62975E-5		20.4417	0.8706	0.90191	0.85482	0.50743	0.34794	0.91848
2.33409	0.02111	0.07221	0.0338	0.06845	0.01605	-0.02655	8.04547E-5		20.44989	0.87775	0.90753	0.86179	0.51162	0.35297	0.92394
2.34228	0.02108	0.07218	0.03378	0.06839	0.01602	-0.02643	8.36756E-5		20.45808	0.88454	0.91273	0.8684	0.51566	0.35797	0.92897
2.35047	0.02105	0.07213	0.03375	0.06833	0.01599	-0.02631	8.56134E-5		20.46627	0.89096	0.91757	0.87462	0.51953	0.36293	0.93357
2.35866	0.02101	0.07208	0.03373	0.06828	0.01596	-0.02617	8.6011E-5		20.47446	0.89702	0.92203	0.88046	0.52324	0.36785	0.93778
2.36685	0.02097	0.07202	0.03371	0.06823	0.01593	-0.02603	8.84146E-5		20.48265	0.90268	0.92611	0.88592	0.52678	0.37275	0.94161
2.37504	0.02093	0.07197	0.03369	0.06818	0.01592	-0.0259	9.31142E-5		20.49084	0.90793	0.92978	0.89098	0.53017	0.37762	0.94505
2.38323	0.02088	0.07192	0.03367	0.06814	0.01592	-0.02575	9.81474E-5		20.49903	0.9128	0.93305	0.89567	0.5334	0.38247	0.94808
2.39142	0.02082	0.07187	0.03365	0.06809	0.01593	-0.02561	1.02744E-4		20.50722	0.91729	0.93592	0.90001	0.53648	0.38729	0.9507
2.39961	0.02077	0.07182	0.03362	0.06804	0.01593	-0.02545	1.06856E-4		20.51541	0.92143	0.93837	0.90402	0.53941	0.39208	0.95291
2.4078	0.02072	0.07176	0.0336	0.068	0.01594	-0.02529	1.10618E-4		20.5236	0.92518	0.94042	0.90766	0.54218	0.39686	0.9547
2.41599	0.02066	0.07171	0.03358	0.06795	0.01594	-0.02513	1.14077E-4		20.53179	0.92856	0.94207	0.91092	0.54481	0.40161	0.95608
2.42418	0.0206	0.07165	0.03355	0.0679	0.01595	-0.02498	1.16923E-4		20.53998	0.93155	0.94331	0.9138	0.5473	0.40634	0.95705
2.43237	0.02054	0.0716	0.03351	0.06785	0.01595	-0.02483	1.18316E-4		20.54817	0.93415	0.94414	0.91632	0.54964	0.41107	0.95763
2.44056	0.02048	0.07155	0.03347	0.06779	0.01595	-0.02467	1.14879E-4		20.55636	0.93636	0.94457	0.91846	0.55185	0.41577	0.95781
2.44875	0.02042	0.07149	0.03343	0.06772	0.01594	-0.02452	1.0864E-4		20.56455	0.93818	0.94459	0.92021	0.55392	0.42045	0.95762
2.45694	0.02036	0.07145	0.0334	0.06764	0.01593	-0.02437	1.04408E-4		20.57274	0.9396	0.94423	0.92158	0.55586	0.42511	0.95704
2.46513	0.02029	0.0714	0.03336	0.06757	0.01593	-0.02421	1.02574E-4		20.58093	0.94063	0.94348	0.92257	0.55767	0.42977	0.95607
2.47332	0.02022	0.07136	0.03333	0.0675	0.01591	-0.02405	1.01949E-4		20.58912	0.94127	0.94236	0.92317	0.55934	0.43441	0.95473
2.48151	0.02015	0.07132	0.03331	0.06744	0.01589	-0.0239	1.01848E-4		20.59731	0.94153	0.94087	0.9234	0.56091	0.43904	0.95302
2.48969	0.02007	0.07128	0.03328	0.06737	0.01587	-0.02374	1.01808E-4		20.6055	0.9414	0.939	0.92324	0.56236	0.44368	0.95096
2.49788	0.01999	0.07123	0.03326	0.06731	0.01584	-0.02359	1.01683E-4		20.61369	0.94092	0.93676	0.92272	0.56371	0.44831	0.94853
2.50607	0.01991	0.07118	0.03323	0.06725	0.01581	-0.02343	1.01382E-4		20.62188	0.94007	0.93418	0.92185	0.56496	0.45295	0.94576
2.51426	0.01985	0.07114	0.03321	0.06719	0.01578	-0.02327	1.00439E-4		20.63007	0.93888	0.93125	0.92063	0.56611	0.45759	0.94264
2.52245	0.01979	0.0711	0.03318	0.06714	0.01575	-0.02313	9.90902E-5		20.63826	0.93733	0.92796	0.91908	0.56718	0.46224	0.93919
2.53064	0.01974	0.07107	0.03316	0.06709	0.01571	-0.023	9.75412E-5		20.64645	0.93542	0.92433	0.9172	0.56816	0.4669	0.93541
2.53883	0.01969	0.07104	0.03314	0.06705	0.01567	-0.02287	9.57235E-5		20.65463	0.93317	0.92037	0.91498	0.56906	0.47158	0.93132
2.54702	0.01965	0.071	0.03311	0.067	0.01562	-0.02276	9.50083E-5		20.66282	0.93058	0.9161	0.91242	0.56987	0.47628	0.92692
2.55521	0.01962	0.07097	0.03309	0.06696	0.01559	-0.02263	9.53431E-5		20.67101	0.92765	0.91152	0.90953	0.57061	0.481	0.92222
2.5634	0.01958	0.07093	0.03306	0.06691	0.01556	-0.0225	9.57577E-5		20.6792	0.92441	0.90664	0.90632	0.57128	0.48573	0.91723
2.57159	0.01955	0.07089	0.03302	0.06687	0.01554	-0.02235	9.58344E-5		20.68739	0.92084	0.90147	0.90281	0.57189	0.4905	0.91196
2.57978	0.01951	0.07084	0.03299	0.06683	0.01552	-0.02219	9.42554E-5		20.69558	0.91697	0.89603	0.899	0.57245	0.49528	0.90641
2.58797	0.01945	0.0708	0.03295	0.0668	0.01549	-0.02203	9.12884E-5		20.70377	0.91279	0.89032	0.89489	0.57297	0.50008	0.90059
2.59616	0.01938	0.07074	0.03292	0.06677	0.01547	-0.02187	8.9378E-5		20.71196	0.90834	0.88435	0.8905	0.57344	0.50492	0.89452
2.60435	0.01933	0.07068	0.03289	0.06674	0.01545	-0.0217	8.84823E-5		20.72015	0.9036	0.87813	0.88582	0.57388	0.5098	0.88819
2.61254	0.01929	0.07063	0.03287	0.06671	0.01543	-0.02151	8.78344E-5		20.72834	0.89858	0.87169	0.88086	0.57428	0.51471	0.88163
2.62073	0.01925	0.07059	0.03284	0.06668	0.0154	-0.02132	8.72107E-5		20.73653	0.8933	0.86502	0.87566	0.57465	0.51964	0.87484
2.62892	0.01922	0.07055	0.03281	0.06665	0.01537	-0.02113	8.60909E-5		20.74472	0.88777	0.85812	0.8702	0.57501	0.52461	0.86784
2.63711	0.01918	0.07051	0.03278	0.0666	0.01534	-0.02094	8.434E-5		20.75291	0.88201	0.85101	0.86451	0.57536	0.52962	0.86064
2.6453	0.01915	0.07046	0.03275	0.06655	0.01531	-0.02077	8.27768E-5		20.7611	0.87602	0.84369	0.85861	0.57569	0.53466	0.85323
2.65349	0.0191	0.07041	0.03272	0.0665	0.01528	-0.02062	8.15499E-5		20.76929	0.86979	0.83619	0.85248	0.57602	0.53973	0.84565
2.66168	0.01903	0.07037	0.03269	0.06646	0.01525	-0.0205	7.97642E-5		20.77748	0.86335	0.82851	0.84614	0.57634	0.54483	0.83788
2.66987	0.01897	0.07034	0.03267	0.06641	0.01522	-0.02039	7.70826E-5		20.78567	0.85671	0.82066	0.83959	0.57666	0.54997	0.82993
2.67806	0.0189	0.0703	0.03265	0.06637	0.01519	-0.02028	7.36119E-5		20.79386	0.84988	0.81265	0.83285	0.57698	0.55515	0.82183
2.68625	0.01883	0.07026	0.03263	0.06632	0.01515	-0.02017	6.92795E-5		20.80205	0.84285	0.80449	0.82592	0.57731	0.56037	0.81359
2.69444	0.01876	0.07022	0.03261	0.06627	0.01512	-0.02006	6.39905E-5		20.81024	0.83564	0.79619	0.81883	0.57765	0.56563	0.80521
2.70263	0.0187	0.07018	0.03258	0.06621	0.01509	-0.01994	5.67858E-5		20.81843	0.82825	0.78778	0.8116	0.578	0.57092	0.79672
2.71082	0.01863	0.07016	0.03256	0.06617	0.01505	-0.01984	4.73962E-5		20.82662	0.8207	0.77924	0.80422	0.57836	0.57624	0.7881
2.71901	0.01857	0.07016	0.03253	0.06612	0.01501	-0.01975	4.34033E-5		20.83481	0.81302	0.7706	0.7967	0.57874	0.58159	0.77938
2.7272	0.01851	0.07016	0.03251	0.06607	0.01498	-0.01966	4.37781E-5		20.843	0.8052	0.76186	0.78906	0.57915	0.58698	0.77057
2.73539	0.01844	0.07016	0.03248	0.06601	0.01494	-0.01956	4.54499E-5		20.85119	0.79725	0.75304	0.78128	0.57959	0.59242	0.76168
2.74358	0.01838	0.07015	0.03245	0.06593	0.01491	-0.01945	4.76155E-5		20.85938	0.78918	0.74412	0.77337	0.58005	0.59788	0.75272
2.75177	0.01831	0.07014	0.03241	0.06585	0.01487	-0.01933	5.01895E-5		20.86757	0.78102	0.73512	0.76534	0.58054	0.60337	0.7437
2.75996	0.01825	0.07012	0.03237	0.06578	0.01484	-0.0192	5.44876E-5		20.87576	0.77275	0.72606	0.75723	0.58106	0.60888	0.7346
2.76815	0.01819	0.0701	0.03233	0.06571	0.01482	-0.01911	5.95244E-5		20.88395	0.76437	0.71695	0.74904	0.58162	0.6144	0.72545
2.77634	0.01814	0.07007	0.0323	0.06564	0.01479	-0.01902	6.50376E-5		20.89214	0.75589	0.70779	0.74078	0.58221	0.61993	0.71625
2.78453	0.01808	0.07005	0.03228	0.06556	0.01477	-0.01892	7.08678E-5		20.90033	0.74734	0.6986	0.73243	0.58283	0.62548	0.70701
2.79272	0.01803	0.07002	0.03225	0.06549	0.01475	-0.01882	7.65749E-5		20.90852	0.73873	0.68939	0.72403	0.58348	0.63103	0.69775
2.80091	0.01798	0.06998	0.03223	0.06542	0.01473	-0.01871	8.17502E-5		20.91671	0.73006	0.68014	0.71558	0.58416	0.63659	0.68846
2.8091	0.01792	0.06994	0.03221	0.06535	0.01471	-0.01858	8.62074E-5		20.9249	0.72133	0.67087	0.70708	0.58486	0.64215	0.67914
2.81729	0.01786	0.0699	0.03218	0.06529	0.01468	-0.01846	8.85888E-5		20.93309	0.71258	0.6616	0.69852	0.58559	0.6477	0.66981
2.82548	0.01781	0.06985	0.03215	0.06523	0.01465	-0.01834	8.32042E-5		20.94128	0.70381	0.65232	0.68991	0.58635	0.65324	0.66048
2.83367	0.01775	0.06978	0.0321	0.06518	0.0146	-0.01823	7.97388E-5		20.94947	0.69501	0.64306	0.68127	0.58713	0.65875	0.65116
2.84186	0.01767	0.06972	0.03206	0.06513	0.01456	-0.01811	8.02225E-5		20.95766	0.68618	0.63383	0.67261	0.58796	0.66423	0.64184
2.85005	0.0176	0.06966	0.03202	0.06508	0.01451	-0.01799	8.20065E-5		20.96585	0.67732	0.62461	0.66393	0.58881	0.66969	0.63254
2.85824	0.01754	0.0696	0.03197	0.06503	0.01446	-0.01789	8.42689E-5		20.97404	0.66847	0.61543	0.65523	0.58967	0.67512	0.62326
2.86643	0.01748	0.06955	0.03193	0.06498	0.01442	-0.0178	8.64062E-5		20.98223	0.65963	0.60629	0.64652	0.59054	0.68051	0.61401
2.87461	0.01742	0.0695	0.03189	0.06493	0.01438	-0.0177	8.82797E-5		20.99042	0.65079	0.5972	0.63782	0.59143	0.68586	0.60479
2.8828	0.01737	0.06945	0.03186	0.06488	0.01436	-0.0176	9.0481E-5		20.99861	0.64196	0.58813	0.62913	0.59234	0.69117	0.59561
2.89099	0.01731	0.06939	0.03184	0.06483	0.01433	-0.01749	9.28565E-5		21.0068	0.63312	0.57912	0.62047	0.59325	0.69642	0.58649
2.89918	0.01726	0.06933	0.03181	0.06478	0.0143	-0.01739	9.51106E-5		21.01499	0.6243	0.57015	0.61184	0.59417	0.7016	0.57743
2.90737	0.0172	0.06926	0.03179	0.06474	0.01428	-0.01731	9.71089E-5		21.02318	0.61553	0.56123	0.60325	0.5951	0.70672	0.56843
2.91556	0.01714	0.06919	0.03176	0.06471	0.01427	-0.01726	9.88222E-5		21.03136	0.60679	0.55238	0.59472	0.59601	0.71175	0.55949
2.92375	0.01708	0.06912	0.03174	0.06467	0.01426	-0.01722	1.00282E-4		21.03955	0.59808	0.5436	0.58623	0.59692	0.7167	0.5506
2.93194	0.01701	0.06906	0.03173	0.06463	0.01426	-0.01717	1.01259E-4		21.04774	0.58942	0.5349	0.57778	0.59781	0.72157	0.54178
2.94013	0.01694	0.06902	0.03172	0.06458	0.01425	-0.01711	9.92181E-5		21.05593	0.58081	0.52629	0.56938	0.59869	0.72633	0.53302
2.94832	0.01687	0.06897	0.03171	0.06451	0.01424	-0.01705	9.80987E-5		21.06412	0.57229	0.51775	0.56102	0.59957	0.73098	0.52434
2.95651	0.01681	0.06894	0.0317	0.06445	0.01423	-0.01699	9.85853E-5		21.07231	0.56382	0.50929	0.55271	0.60042	0.73551	0.51573
2.9647	0.01674	0.06891	0.03168	0.06437	0.01422	-0.01691	9.93289E-5		21.0805	0.55541	0.50093	0.54444	0.60124	0.73992	0.50721
2.97289	0.01666	0.06888	0.03167	0.06431	0.01421	-0.01683	9.95877E-5		21.08869	0.54706	0.49265	0.53626	0.60203	0.7442	0.49878
2.98108	0.01659	0.06885	0.03165	0.06425	0.0142	-0.01674	9.92789E-5		21.09688	0.53877	0.48445	0.52816	0.60277	0.74833	0.49043
2.98927	0.01654	0.06882	0.03163	0.06419	0.01418	-0.01663	9.98836E-5		21.10507	0.53054	0.47636	0.52013	0.60346	0.75231	0.48217
2.99746	0.01649	0.06878	0.03161	0.06414	0.01416	-0.01653	1.01063E-4		21.11326	0.5224	0.46836	0.51216	0.60411	0.75613	0.47399
3.00565	0.01644	0.06875	0.03159	0.0641	0.01414	-0.01644	1.02141E-4		21.12145	0.51435	0.46047	0.50427	0.60471	0.7598	0.4659
3.01384	0.01639	0.06871	0.03157	0.06406	0.01411	-0.01636	1.02862E-4		21.12964	0.50639	0.4527	0.49644	0.60527	0.76332	0.45791
3.02203	0.01634	0.06867	0.03154	0.06402	0.01408	-0.01626	1.01487E-4		21.13783	0.49852	0.44502	0.48869	0.60578	0.76668	0.45003
3.03022	0.0163	0.06862	0.03151	0.06398	0.01405	-0.01616	1.00394E-4		21.14602	0.49075	0.43745	0.48102	0.60622	0.76985	0.44225
3.03841	0.01626	0.06856	0.03149	0.06393	0.01401	-0.01606	1.00486E-4		21.15421	0.48306	0.42997	0.47344	0.60659	0.77281	0.43457
3.0466	0.0162	0.0685	0.03146	0.06389	0.01397	-0.01595	1.01612E-4		21.1624	0.47546	0.42259	0.46594	0.60688	0.77557	0.42699
3.05479	0.01614	0.06844	0.03143	0.06385	0.01392	-0.01585	1.05798E-4		21.17059	0.46794	0.41531	0.45852	0.60711	0.77813	0.41952
3.06298	0.01608	0.06837	0.0314	0.06382	0.01389	-0.01575	1.11183E-4		21.17878	0.46052	0.40814	0.45118	0.60727	0.78049	0.41215
3.07117	0.01602	0.06831	0.03137	0.06379	0.01385	-0.01564	1.16168E-4		21.18697	0.45319	0.40108	0.44394	0.60735	0.78266	0.40488
3.07936	0.01596	0.06826	0.03134	0.06377	0.01381	-0.01553	1.20645E-4		21.19516	0.44595	0.39412	0.43681	0.60733	0.78463	0.39772
3.08755	0.0159	0.0682	0.03132	0.06374	0.01376	-0.01543	1.24438E-4		21.20335	0.4388	0.38727	0.42977	0.60721	0.78639	0.39067
3.09574	0.01585	0.06815	0.0313	0.0637	0.01371	-0.01534	1.2634E-4		21.21154	0.43173	0.38054	0.42285	0.60698	0.78792	0.38372
3.10393	0.01579	0.0681	0.03128	0.06366	0.01366	-0.01526	1.26714E-4		21.21973	0.42477	0.37393	0.41603	0.60663	0.78923	0.37687
3.11212	0.01574	0.06804	0.03126	0.06362	0.01362	-0.01518	1.26002E-4		21.22792	0.41793	0.36744	0.4093	0.60618	0.79031	0.37013
3.12031	0.01568	0.06799	0.03124	0.06358	0.0136	-0.01509	1.23219E-4		21.23611	0.41117	0.36106	0.40266	0.60563	0.79117	0.3635
3.1285	0.01562	0.06794	0.03122	0.06354	0.01358	-0.01502	1.14806E-4		21.2443	0.40453	0.35479	0.39607	0.60497	0.79179	0.35697
3.13669	0.01555	0.06788	0.0312	0.06351	0.01356	-0.01496	1.01791E-4		21.25249	0.39802	0.34863	0.38957	0.60419	0.79218	0.35054
3.14488	0.01549	0.06782	0.03118	0.06347	0.01354	-0.01491	9.42854E-5		21.26068	0.39161	0.34259	0.38317	0.60331	0.79233	0.34422
3.15307	0.01543	0.06777	0.03115	0.06343	0.01351	-0.01486	9.31503E-5		21.26887	0.38531	0.33667	0.37687	0.6023	0.79224	0.33801
3.16126	0.01537	0.06773	0.03113	0.06339	0.01348	-0.0148	9.47917E-5		21.27706	0.3791	0.33086	0.37068	0.60118	0.7919	0.3319
3.16945	0.01531	0.0677	0.03111	0.06332	0.01345	-0.01474	9.73504E-5		21.28525	0.37299	0.32516	0.36459	0.59993	0.79132	0.32589
3.17764	0.01525	0.06766	0.0311	0.06325	0.01343	-0.01469	1.0049E-4		21.29344	0.36698	0.31957	0.35861	0.59855	0.79051	0.31998
3.18583	0.01518	0.06762	0.03109	0.06319	0.01341	-0.01464	1.0572E-4		21.30163	0.36108	0.31407	0.35272	0.59704	0.78945	0.31415
3.19402	0.01513	0.06759	0.03107	0.06315	0.01339	-0.01458	1.12374E-4		21.30982	0.35529	0.30867	0.3469	0.59539	0.78814	0.30844
3.20221	0.01508	0.06756	0.03106	0.06311	0.01336	-0.01452	1.19154E-4		21.31801	0.34959	0.30338	0.34117	0.59361	0.78658	0.30284
3.2104	0.01504	0.06753	0.03104	0.06308	0.01334	-0.01445	1.2521E-4		21.3262	0.344	0.29819	0.33556	0.5917	0.78476	0.29735
3.21859	0.015	0.0675	0.03102	0.06305	0.01331	-0.01438	1.3019E-4		21.33439	0.33851	0.2931	0.33005	0.58964	0.78269	0.29195
3.22678	0.01496	0.06747	0.031	0.06303	0.01328	-0.0143	1.32771E-4		21.34258	0.33312	0.28811	0.32464	0.58745	0.78037	0.28665
3.23497	0.01491	0.06746	0.03098	0.06301	0.01326	-0.01421	1.34169E-4		21.35077	0.32782	0.28323	0.31934	0.58514	0.77781	0.28145
3.24316	0.01485	0.06745	0.03096	0.06299	0.01324	-0.01413	1.35226E-4		21.35896	0.32261	0.27845	0.31413	0.58269	0.775	0.27635
3.25134	0.0148	0.06745	0.03093	0.06297	0.01321	-0.01405	1.34913E-4		21.36715	0.3175	0.27375	0.30902	0.5801	0.77195	0.27135
3.25953	0.01474	0.06745	0.0309	0.06295	0.01318	-0.01398	1.31474E-4		21.37534	0.31247	0.26914	0.30401	0.57736	0.76867	0.26645
3.26772	0.01469	0.06744	0.03086	0.06293	0.01316	-0.01392	1.23277E-4		21.38353	0.30755	0.26464	0.29908	0.5745	0.76516	0.26162
3.27591	0.01464	0.06743	0.03082	0.0629	0.01314	-0.01385	1.16707E-4		21.39172	0.30271	0.26023	0.29424	0.57151	0.76142	0.25689
3.2841	0.01459	0.06741	0.03079	0.06287	0.01313	-0.01379	1.14564E-4		21.39991	0.29797	0.25591	0.28948	0.56839	0.75744	0.25226
3.29229	0.01454	0.06739	0.03077	0.06285	0.01311	-0.01376	1.13854E-4		21.40809	0.29332	0.25168	0.28482	0.56514	0.75322	0.24772
3.30048	0.01449	0.06737	0.03076	0.06282	0.01309	-0.01372	1.13197E-4		21.41628	0.28875	0.24754	0.28026	0.56176	0.74878	0.24327
3.30867	0.01444	0.06734	0.03074	0.06279	0.01305	-0.01366	1.1254E-4		21.42447	0.28426	0.24349	0.27577	0.55825	0.74413	0.23891
3.31686	0.01438	0.06732	0.03073	0.06274	0.013	-0.01358	1.11589E-4		21.43266	0.27986	0.23954	0.27137	0.55461	0.73927	0.23463
3.32505	0.01433	0.0673	0.03072	0.06267	0.01296	-0.0135	1.09801E-4		21.44085	0.27555	0.23567	0.26707	0.55086	0.73421	0.23042
3.33324	0.01427	0.06727	0.0307	0.06261	0.01292	-0.0134	1.07295E-4		21.44904	0.27134	0.23187	0.26285	0.54698	0.72895	0.22631
3.34143	0.01421	0.06725	0.03068	0.06255	0.01288	-0.01331	1.04183E-4		21.45723	0.26722	0.22815	0.2587	0.54298	0.72348	0.22227
3.34962	0.01414	0.06722	0.03066	0.0625	0.01285	-0.01326	9.95204E-5		21.46542	0.26318	0.2245	0.25462	0.53886	0.71782	0.2183
3.35781	0.01407	0.06717	0.03063	0.06245	0.01282	-0.01323	9.15423E-5		21.47361	0.25923	0.22093	0.25063	0.53462	0.71198	0.21441
3.366	0.01401	0.06712	0.03059	0.06241	0.0128	-0.01319	8.02964E-5		21.4818	0.25535	0.21744	0.24672	0.53028	0.70594	0.21059
3.37419	0.01395	0.06707	0.03056	0.06237	0.01277	-0.01315	7.05562E-5		21.48999	0.25154	0.21402	0.24289	0.52582	0.69973	0.20686
3.38238	0.01389	0.06702	0.03053	0.06234	0.01275	-0.01312	6.50576E-5		21.49818	0.2478	0.21066	0.23912	0.52125	0.69336	0.2032
3.39057	0.01384	0.06697	0.03051	0.0623	0.01273	-0.01308	6.37011E-5		21.50637	0.24414	0.20737	0.23543	0.51658	0.68682	0.1996
3.39876	0.01378	0.06692	0.03048	0.06227	0.0127	-0.01303	6.41319E-5		21.51456	0.24057	0.20414	0.2318	0.51182	0.68013	0.19609
3.40695	0.01373	0.06687	0.03045	0.06223	0.01267	-0.01299	6.53628E-5		21.52275	0.23707	0.20099	0.22824	0.50696	0.67329	0.19264
3.41514	0.01368	0.06682	0.03043	0.06219	0.01264	-0.01293	6.87572E-5		21.53094	0.23365	0.19791	0.22473	0.502	0.6663	0.18926
3.42333	0.01362	0.06676	0.0304	0.06214	0.01261	-0.01286	7.42862E-5		21.53913	0.2303	0.1949	0.2213	0.49696	0.65917	0.18594
3.43152	0.01356	0.0667	0.03038	0.06208	0.01257	-0.01277	8.00213E-5		21.54732	0.22702	0.19197	0.21793	0.49185	0.65191	0.18269
3.43971	0.01352	0.06664	0.03035	0.06202	0.01251	-0.01268	8.51767E-5		21.55551	0.2238	0.1891	0.21463	0.48666	0.64454	0.17949
3.4479	0.01349	0.06657	0.03032	0.06195	0.01246	-0.01258	8.95279E-5		21.5637	0.22064	0.18629	0.2114	0.4814	0.63706	0.17636
3.45609	0.01346	0.0665	0.03029	0.06189	0.01242	-0.0125	9.27469E-5		21.57189	0.21755	0.18355	0.20824	0.47606	0.62948	0.17329
3.46428	0.01343	0.06644	0.03025	0.06183	0.01239	-0.01244	9.53538E-5		21.58008	0.21451	0.18086	0.20513	0.47064	0.62179	0.17028
3.47247	0.0134	0.0664	0.03022	0.06178	0.01235	-0.01237	9.70275E-5		21.58827	0.21153	0.17823	0.20207	0.46516	0.61401	0.16734
3.48066	0.01338	0.06636	0.0302	0.06173	0.01232	-0.01231	9.74406E-5		21.59646	0.20861	0.17566	0.19906	0.45962	0.60614	0.16446
3.48885	0.01336	0.06632	0.03017	0.06168	0.01228	-0.01224	9.58604E-5		21.60465	0.20574	0.17314	0.19611	0.45404	0.59818	0.16163
3.49704	0.01334	0.06629	0.03014	0.06164	0.01224	-0.01218	9.32383E-5		21.61284	0.20294	0.17069	0.19323	0.44841	0.59015	0.15885
3.50523	0.01333	0.06625	0.03011	0.06159	0.01221	-0.01213	9.12096E-5		21.62103	0.2002	0.16829	0.19042	0.44275	0.58206	0.15612
3.51342	0.01331	0.06621	0.03008	0.06155	0.01219	-0.01209	8.96758E-5		21.62922	0.19748	0.16593	0.18769	0.43705	0.5739	0.15343
3.52161	0.01329	0.06617	0.03004	0.06151	0.01216	-0.01203	8.82528E-5		21.63741	0.19482	0.16362	0.185	0.43132	0.5657	0.1508
3.5298	0.01327	0.06612	0.03	0.06147	0.01214	-0.01195	8.66735E-5		21.6456	0.19221	0.16136	0.18238	0.42555	0.55746	0.14822
3.53799	0.01324	0.06607	0.02994	0.06143	0.01212	-0.01188	8.2551E-5		21.65379	0.18965	0.15914	0.17982	0.41976	0.54917	0.1457
3.54618	0.01321	0.06601	0.02989	0.06139	0.01211	-0.01181	7.63158E-5		21.66198	0.18714	0.15698	0.17733	0.41393	0.54085	0.14324
3.55437	0.01318	0.06595	0.02984	0.06136	0.01209	-0.01174	6.97653E-5		21.67017	0.18468	0.15486	0.1749	0.40809	0.53251	0.14081
3.56256	0.01314	0.0659	0.02979	0.06132	0.01208	-0.01166	6.33769E-5		21.67836	0.18229	0.15279	0.17252	0.40223	0.52415	0.13843
3.57075	0.01311	0.06585	0.02974	0.06129	0.01206	-0.01157	5.68212E-5		21.68655	0.17994	0.15075	0.17018	0.39636	0.51577	0.13608
3.57894	0.01306	0.06581	0.0297	0.06124	0.01205	-0.0115	5.2344E-5		21.69474	0.17764	0.14877	0.16788	0.39049	0.5074	0.13376
3.58713	0.01302	0.06576	0.02966	0.06119	0.01204	-0.01142	4.94951E-5		21.70293	0.17538	0.14683	0.16563	0.38462	0.49902	0.13148
3.59532	0.01296	0.06571	0.02963	0.06115	0.01203	-0.01134	4.75514E-5		21.71112	0.17315	0.14494	0.16342	0.37875	0.49063	0.12925
3.60351	0.0129	0.06566	0.02959	0.06111	0.01203	-0.01126	4.76842E-5		21.71931	0.17099	0.14307	0.16124	0.3729	0.48226	0.12706
3.6117	0.01284	0.06561	0.02956	0.06108	0.01202	-0.01118	4.94521E-5		21.7275	0.16887	0.14124	0.15911	0.36705	0.47392	0.12491
3.61989	0.01277	0.06554	0.02953	0.06105	0.01201	-0.01113	5.22876E-5		21.73569	0.16681	0.13944	0.15703	0.36122	0.4656	0.12279
3.62808	0.01271	0.06547	0.0295	0.06102	0.012	-0.0111	5.58201E-5		21.74388	0.16479	0.13769	0.15501	0.3554	0.45732	0.12072
3.63626	0.01265	0.06541	0.02946	0.06099	0.01198	-0.01106	5.93767E-5		21.75207	0.16281	0.13598	0.15302	0.34961	0.44909	0.1187
3.64445	0.01259	0.06537	0.02942	0.06096	0.01195	-0.01102	6.2627E-5		21.76026	0.16087	0.13432	0.15106	0.34384	0.4409	0.11672
3.65264	0.01254	0.06533	0.02939	0.06093	0.01193	-0.01097	6.55403E-5		21.76845	0.15897	0.13267	0.14914	0.3381	0.43275	0.11477
3.66083	0.01248	0.0653	0.02937	0.06089	0.0119	-0.01091	6.80562E-5		21.77664	0.1571	0.13106	0.14727	0.33239	0.42465	0.11285
3.66902	0.01243	0.06527	0.02935	0.06085	0.01188	-0.01083	7.01758E-5		21.78483	0.15527	0.12948	0.14545	0.32672	0.41659	0.11097
3.67721	0.01238	0.06524	0.02933	0.0608	0.01184	-0.01075	7.22013E-5		21.79301	0.15351	0.12795	0.14367	0.32108	0.4086	0.10912
3.6854	0.01234	0.06521	0.02931	0.06077	0.01181	-0.01066	7.41126E-5		21.8012	0.15178	0.12644	0.14192	0.31549	0.40066	0.1073
3.69359	0.01229	0.06518	0.02928	0.06074	0.01179	-0.01058	7.58375E-5		21.80939	0.15007	0.12498	0.1402	0.30994	0.39278	0.10551
3.70178	0.01225	0.06514	0.02926	0.06071	0.01176	-0.01051	7.73015E-5		21.81758	0.14838	0.12354	0.1385	0.30445	0.38498	0.10375
3.70997	0.01221	0.06511	0.02922	0.06069	0.01173	-0.01048	7.81398E-5		21.82577	0.14672	0.12212	0.13683	0.299	0.37725	0.10203
3.71816	0.01216	0.06506	0.02918	0.06065	0.0117	-0.01045	7.80522E-5		21.83396	0.14512	0.12072	0.13519	0.29359	0.36961	0.10033
3.72635	0.01212	0.06502	0.02914	0.06062	0.01168	-0.01042	7.49282E-5		21.84215	0.14355	0.11935	0.13361	0.28824	0.36206	0.09866
3.73454	0.01207	0.06497	0.02911	0.06059	0.01165	-0.01039	6.7202E-5		21.85034	0.142	0.11802	0.13206	0.28293	0.35459	0.09704
3.74273	0.01203	0.06493	0.02908	0.06055	0.01163	-0.01035	6.08254E-5		21.85853	0.14047	0.11673	0.13052	0.27769	0.34722	0.09546
3.75092	0.01199	0.06489	0.02905	0.06052	0.01161	-0.01033	5.69457E-5		21.86672	0.13898	0.11546	0.12901	0.27251	0.33994	0.0939
3.75911	0.01195	0.06486	0.02904	0.06047	0.01159	-0.01034	5.45418E-5		21.87491	0.13752	0.11421	0.12754	0.26741	0.33274	0.09236
3.7673	0.01192	0.06483	0.02902	0.06041	0.01158	-0.01035	5.33205E-5		21.8831	0.13609	0.11298	0.12608	0.26237	0.32563	0.09086
3.77549	0.01189	0.06481	0.02901	0.06038	0.01157	-0.01034	5.47535E-5		21.89129	0.13469	0.11177	0.12464	0.2574	0.3186	0.08939
3.78368	0.01185	0.06478	0.02901	0.06036	0.01156	-0.01033	5.75379E-5		21.89948	0.13329	0.1106	0.12323	0.25251	0.31168	0.08794
3.79187	0.01181	0.06475	0.029	0.06035	0.01155	-0.01031	6.0372E-5		21.90767	0.13191	0.10945	0.12183	0.24768	0.30486	0.08653
3.80006	0.01177	0.06473	0.029	0.06034	0.01154	-0.01028	6.32496E-5		21.91586	0.13056	0.10831	0.12046	0.24293	0.29814	0.08514
3.80825	0.01173	0.0647	0.02899	0.06032	0.01152	-0.01024	6.77206E-5		21.92405	0.12924	0.10721	0.11912	0.23824	0.29151	0.08377
3.81644	0.01169	0.06467	0.02898	0.0603	0.01149	-0.01021	7.27357E-5		21.93224	0.12796	0.10613	0.11782	0.23363	0.285	0.08243
3.82463	0.01164	0.06463	0.02897	0.06028	0.01146	-0.01017	7.74048E-5		21.94043	0.12673	0.10508	0.11653	0.2291	0.2786	0.08112
3.83282	0.01159	0.0646	0.02894	0.06025	0.01143	-0.01014	8.15738E-5		21.94862	0.12554	0.10406	0.11526	0.22464	0.27231	0.07984
3.84101	0.01154	0.06456	0.02892	0.06024	0.01141	-0.01011	8.36085E-5		21.95681	0.12437	0.10306	0.11401	0.22027	0.26614	0.07859
3.8492	0.01149	0.06451	0.0289	0.06024	0.0114	-0.01007	8.40959E-5		21.965	0.12322	0.10207	0.11278	0.21598	0.26007	0.07737
3.85739	0.01143	0.06447	0.02888	0.06023	0.01139	-0.01004	8.31361E-5		21.97319	0.12209	0.10111	0.11158	0.21176	0.2541	0.07618
3.86558	0.01136	0.06443	0.02886	0.06023	0.01138	-0.01001	8.1592E-5		21.98138	0.12098	0.10018	0.11042	0.20761	0.24826	0.07501
3.87377	0.0113	0.06438	0.02884	0.06023	0.01137	-0.00997	8.00069E-5		21.98957	0.11989	0.09928	0.10927	0.20352	0.24253	0.07386
3.88196	0.01126	0.06434	0.02882	0.06023	0.01136	-0.00991	7.81772E-5		21.99776	0.11882	0.0984	0.10815	0.19952	0.23692	0.07273
3.89015	0.01122	0.06429	0.0288	0.06023	0.01134	-0.00986	7.59369E-5		22.00595	0.11776	0.09754	0.10703	0.19559	0.23143	0.07163
3.89834	0.01119	0.06425	0.02878	0.06022	0.01132	-0.0098	7.32206E-5		22.01414	0.11672	0.09669	0.10594	0.19175	0.22606	0.07056
3.90653	0.01117	0.06419	0.02874	0.06022	0.01129	-0.00975	6.96362E-5		22.02233	0.11571	0.09586	0.1049	0.18799	0.22079	0.0695
3.91472	0.01115	0.06415	0.02871	0.06023	0.01126	-0.0097	6.75792E-5		22.03052	0.11474	0.09505	0.10391	0.18431	0.21564	0.06848
3.92291	0.01113	0.0641	0.02867	0.06024	0.01123	-0.00964	6.64975E-5		22.03871	0.11379	0.09426	0.10295	0.18071	0.21061	0.06748
3.9311	0.01111	0.06405	0.02864	0.06026	0.01121	-0.00957	6.54926E-5		22.0469	0.11286	0.0935	0.10199	0.1772	0.2057	0.06651
3.93929	0.01109	0.06401	0.02861	0.06027	0.01118	-0.0095	6.44119E-5		22.05509	0.11194	0.09277	0.10104	0.17377	0.20092	0.06557
3.94748	0.01107	0.06396	0.02858	0.06029	0.01116	-0.00943	6.21492E-5		22.06328	0.11105	0.09207	0.10012	0.17041	0.19624	0.06464
3.95567	0.01106	0.06392	0.02854	0.06032	0.01112	-0.00936	5.35741E-5		22.07147	0.11017	0.0914	0.09923	0.16713	0.19167	0.06375
3.96386	0.01104	0.06389	0.02851	0.06034	0.01108	-0.00931	4.96932E-5		22.07966	0.10932	0.09074	0.09837	0.16392	0.18722	0.06288
3.97205	0.01102	0.06386	0.02847	0.06036	0.01104	-0.00926	5.05848E-5		22.08785	0.1085	0.09011	0.09755	0.1608	0.18288	0.06204
3.98024	0.01099	0.06383	0.02844	0.06038	0.01101	-0.00921	5.2506E-5		22.09604	0.10771	0.08948	0.09676	0.15775	0.17865	0.06121
3.98843	0.01096	0.0638	0.02841	0.06041	0.01098	-0.00915	5.45714E-5		22.10423	0.10694	0.08888	0.096	0.15477	0.17452	0.06039
3.99662	0.01094	0.06377	0.02838	0.06042	0.01095	-0.0091	5.39361E-5		22.11242	0.10618	0.0883	0.09527	0.15186	0.1705	0.05961
4.00481	0.01092	0.06374	0.02835	0.06043	0.01092	-0.00905	4.9906E-5		22.12061	0.10544	0.08775	0.09454	0.14904	0.16659	0.05886
4.013	0.01088	0.0637	0.02832	0.06043	0.01089	-0.00901	4.73199E-5		22.1288	0.10473	0.08724	0.09383	0.14629	0.16279	0.05811
4.02118	0.01083	0.06364	0.02828	0.06043	0.01086	-0.00898	4.75861E-5		22.13699	0.10407	0.08674	0.09313	0.14363	0.15909	0.0574
4.02937	0.01078	0.06358	0.02824	0.06041	0.01083	-0.00896	4.88337E-5		22.14518	0.10343	0.08627	0.09245	0.14105	0.15549	0.05671
4.03756	0.01073	0.06351	0.02821	0.06039	0.01079	-0.00894	5.01528E-5		22.15337	0.10282	0.08581	0.0918	0.13855	0.15199	0.05605
4.04575	0.01068	0.06346	0.02819	0.06036	0.01073	-0.0089	5.12563E-5		22.16156	0.10223	0.08536	0.09118	0.13612	0.14858	0.0554
4.05394	0.01063	0.0634	0.02817	0.06034	0.01066	-0.00886	5.19367E-5		22.16974	0.10165	0.08494	0.09057	0.13376	0.14527	0.05478
4.06213	0.01059	0.06335	0.02816	0.06032	0.0106	-0.0088	5.07407E-5		22.17793	0.1011	0.08454	0.08998	0.13147	0.14207	0.05419
4.07032	0.01056	0.0633	0.02814	0.0603	0.01054	-0.00874	4.7097E-5		22.18612	0.10056	0.08416	0.08941	0.12925	0.13895	0.05363
4.07851	0.01053	0.06325	0.02812	0.06028	0.01048	-0.00869	4.17928E-5		22.19431	0.10003	0.0838	0.08887	0.12711	0.13592	0.0531
4.0867	0.01051	0.06319	0.02809	0.06025	0.01044	-0.00864	4.20786E-5		22.2025	0.09953	0.08343	0.08837	0.12503	0.13299	0.05258
4.09489	0.01049	0.06316	0.02806	0.06023	0.01042	-0.00858	4.80815E-5		22.21069	0.09905	0.08308	0.08789	0.12302	0.13014	0.05208
4.10308	0.01047	0.06312	0.02803	0.06021	0.0104	-0.00852	5.58371E-5		22.21888	0.09859	0.08276	0.08743	0.12107	0.12738	0.05162
4.11127	0.01044	0.06309	0.028	0.06018	0.01038	-0.00845	6.34008E-5		22.22707	0.09815	0.08246	0.087	0.11918	0.12471	0.05117
4.11946	0.01042	0.06306	0.02796	0.06016	0.01036	-0.00838	7.03944E-5		22.23526	0.09773	0.08219	0.08659	0.11735	0.12213	0.05074
4.12765	0.0104	0.06302	0.02792	0.06014	0.01034	-0.00829	7.68355E-5		22.24345	0.09732	0.08194	0.0862	0.11558	0.11964	0.05034
4.13584	0.01037	0.06299	0.02789	0.06012	0.01032	-0.0082	8.22641E-5		22.25164	0.09693	0.08171	0.08582	0.11387	0.11724	0.04995
4.14403	0.01035	0.06296	0.02785	0.06012	0.0103	-0.00813	8.21499E-5		22.25983	0.09656	0.0815	0.08545	0.11221	0.11492	0.04958
4.15222	0.01032	0.06292	0.02782	0.06012	0.01028	-0.00807	7.8614E-5		22.26802	0.09621	0.08131	0.08509	0.1106	0.11268	0.04923
4.16041	0.0103	0.06288	0.02779	0.06012	0.01025	-0.00801	7.3707E-5		22.27621	0.09586	0.08114	0.08475	0.10904	0.11053	0.0489
4.1686	0.01026	0.06284	0.02775	0.06012	0.01023	-0.00794	6.70155E-5		22.2844	0.09554	0.08099	0.08441	0.10754	0.10845	0.04859
4.17679	0.01021	0.06279	0.02772	0.06012	0.01021	-0.00787	6.43776E-5		22.29259	0.09523	0.08085	0.0841	0.1061	0.10644	0.0483
4.18498	0.01017	0.06275	0.02769	0.06011	0.01019	-0.00779	6.39698E-5		22.30078	0.09494	0.08073	0.08381	0.10472	0.1045	0.04803
4.19317	0.01013	0.06272	0.02766	0.06009	0.01016	-0.0077	6.21439E-5		22.30897	0.09468	0.08061	0.08354	0.10341	0.10263	0.04776
4.20136	0.01009	0.06269	0.02762	0.06008	0.01014	-0.00764	5.8203E-5		22.31716	0.09443	0.08053	0.08329	0.10215	0.10083	0.04751
4.20955	0.01005	0.06265	0.02758	0.06006	0.01011	-0.00759	5.09422E-5		22.32535	0.09418	0.08046	0.08306	0.10093	0.0991	0.04727
4.21774	0.01001	0.06262	0.02754	0.06005	0.01008	-0.00754	4.06046E-5		22.33354	0.09396	0.0804	0.08285	0.09977	0.09744	0.04705
4.22593	0.00998	0.06258	0.0275	0.06003	0.01006	-0.00749	3.24264E-5		22.34173	0.09374	0.08035	0.08265	0.09866	0.09585	0.04686
4.23412	0.00995	0.06253	0.02747	0.06002	0.01004	-0.00745	2.70598E-5		22.34992	0.09354	0.08031	0.08245	0.09759	0.09432	0.04668
4.24231	0.00992	0.06248	0.02743	0.06001	0.01002	-0.0074	2.28085E-5		22.35811	0.09335	0.08029	0.08227	0.09656	0.09285	0.04652
4.2505	0.0099	0.06243	0.0274	0.05999	0.01001	-0.00735	1.9219E-5		22.3663	0.09317	0.08028	0.0821	0.09559	0.09144	0.04637
4.25869	0.00989	0.06238	0.02736	0.05997	0.00999	-0.0073	1.64671E-5		22.37449	0.093	0.08029	0.08194	0.09465	0.09008	0.04623
4.26688	0.00988	0.06232	0.02732	0.05995	0.00998	-0.00725	1.43558E-5		22.38268	0.09285	0.0803	0.08179	0.09375	0.08878	0.04612
4.27507	0.00987	0.06227	0.02729	0.05993	0.00996	-0.00722	1.24515E-5		22.39087	0.09271	0.08032	0.08165	0.0929	0.08752	0.04602
4.28326	0.00986	0.06222	0.02725	0.05992	0.00994	-0.00719	1.06469E-5		22.39906	0.09257	0.08035	0.08154	0.09207	0.08631	0.04593
4.29145	0.00984	0.06217	0.02722	0.0599	0.00991	-0.00718	9.49901E-6		22.40725	0.09245	0.08038	0.08143	0.09129	0.08515	0.04586
4.29964	0.00981	0.06211	0.02718	0.05989	0.00988	-0.00716	9.99156E-6		22.41544	0.09233	0.08043	0.08134	0.09054	0.08404	0.04579
4.30783	0.00977	0.06205	0.02714	0.05987	0.00986	-0.00713	1.13791E-5		22.42363	0.09223	0.08049	0.08125	0.08982	0.08297	0.04574
4.31602	0.00972	0.062	0.0271	0.05985	0.00983	-0.00709	1.27138E-5		22.43182	0.09213	0.08057	0.08118	0.08914	0.08194	0.04569
4.32421	0.00968	0.06196	0.02708	0.05983	0.00981	-0.00704	1.37858E-5		22.44001	0.09204	0.08065	0.08112	0.08848	0.08096	0.04565
4.3324	0.00963	0.06193	0.02705	0.05979	0.00978	-0.00697	1.42821E-5		22.4482	0.09196	0.08075	0.08107	0.08785	0.08001	0.04563
4.34059	0.00961	0.0619	0.02702	0.05975	0.00975	-0.0069	1.23888E-5		22.45639	0.09188	0.08085	0.08104	0.08725	0.0791	0.04562
4.34878	0.0096	0.06187	0.027	0.05973	0.00971	-0.00682	9.37379E-6		22.46458	0.09181	0.08095	0.08101	0.08667	0.07822	0.04561
4.35697	0.0096	0.06183	0.02697	0.05972	0.00967	-0.00673	6.22642E-6		22.47277	0.09176	0.08107	0.08097	0.08613	0.07738	0.04561
4.36516	0.00959	0.0618	0.02695	0.05971	0.00962	-0.00663	2.41311E-6		22.48096	0.09172	0.08118	0.08094	0.08561	0.07658	0.04561
4.37335	0.00956	0.06176	0.02693	0.0597	0.00957	-0.00654	-2.65307E-6		22.48915	0.09168	0.0813	0.08091	0.08512	0.07581	0.04561
4.38154	0.00953	0.06172	0.02691	0.0597	0.00955	-0.00646	-3.26731E-6		22.49734	0.09166	0.08142	0.08088	0.08464	0.07508	0.04562
4.38973	0.00951	0.06168	0.0269	0.05969	0.00952	-0.00639	-1.45583E-6		22.50553	0.09167	0.08154	0.08084	0.08418	0.07437	0.04564
4.39791	0.00948	0.06164	0.02688	0.05969	0.00951	-0.00632	3.98039E-7		22.51372	0.09168	0.08165	0.08082	0.08374	0.07369	0.04566
4.4061	0.00946	0.0616	0.02687	0.05969	0.0095	-0.00626	2.49014E-6		22.52191	0.09169	0.08176	0.0808	0.08332	0.07305	0.04568
4.41429	0.00944	0.06157	0.02684	0.05969	0.0095	-0.0062	4.74504E-6		22.5301	0.0917	0.08188	0.08079	0.08291	0.07243	0.04572
4.42248	0.00942	0.06154	0.02681	0.05968	0.00949	-0.00613	6.83447E-6		22.53829	0.09171	0.082	0.0808	0.08251	0.07184	0.04576
4.43067	0.0094	0.06151	0.02678	0.05967	0.00949	-0.00607	7.1432E-6		22.54647	0.09171	0.08211	0.08081	0.08212	0.07127	0.0458
4.43886	0.00938	0.06148	0.02675	0.05966	0.00949	-0.006	5.19056E-6		22.55466	0.09171	0.08223	0.08083	0.08174	0.07072	0.04583
4.44705	0.00936	0.06145	0.02672	0.05963	0.00949	-0.00594	2.93676E-6		22.56285	0.09169	0.08234	0.08084	0.08138	0.0702	0.04585
4.45524	0.00934	0.06141	0.02669	0.0596	0.00949	-0.00588	2.82043E-6		22.57104	0.09168	0.08245	0.08085	0.08103	0.0697	0.04587
4.46343	0.00931	0.06138	0.02666	0.05958	0.00948	-0.00582	5.32107E-6		22.57923	0.09167	0.08254	0.08086	0.08068	0.06922	0.04589
4.47162	0.00929	0.06134	0.02663	0.05956	0.00948	-0.00578	8.37339E-6		22.58742	0.09165	0.08263	0.08086	0.08034	0.06874	0.0459
4.47981	0.00927	0.06131	0.0266	0.05956	0.00947	-0.00575	9.69834E-6		22.59561	0.09164	0.08272	0.08087	0.08001	0.06827	0.04592
4.488	0.00925	0.06127	0.02657	0.05955	0.00946	-0.00571	8.73604E-6		22.6038	0.09163	0.08281	0.08087	0.0797	0.06781	0.04594
4.49619	0.00924	0.06122	0.02654	0.05954	0.00945	-0.00567	5.72036E-6		22.61199	0.09162	0.08289	0.08087	0.0794	0.06738	0.04595
4.50438	0.00923	0.06117	0.02653	0.05954	0.00942	-0.00562	2.68709E-6		22.62018	0.0916	0.08298	0.08087	0.0791	0.06696	0.04596
4.51257	0.00922	0.06112	0.02653	0.05955	0.00939	-0.00557	6.78638E-7		22.62837	0.09158	0.08305	0.08086	0.07882	0.06655	0.04597
4.52076	0.00922	0.06106	0.02653	0.05955	0.00936	-0.00551	1.08696E-6		22.63656	0.09156	0.08312	0.08085	0.07854	0.06614	0.04596
4.52895	0.00922	0.06101	0.02652	0.05954	0.00933	-0.00546	4.16692E-6		22.64475	0.09154	0.08317	0.08083	0.07827	0.06573	0.04596
4.53714	0.00922	0.06096	0.02652	0.05953	0.0093	-0.0054	8.13644E-6		22.65294	0.09151	0.08322	0.0808	0.07799	0.06533	0.04595
4.54533	0.00922	0.06092	0.02652	0.05951	0.00928	-0.00535	1.19362E-5		22.66113	0.09148	0.08326	0.08077	0.07771	0.06494	0.04593
4.55352	0.00922	0.06087	0.02651	0.05948	0.00925	-0.00531	1.53618E-5		22.66932	0.09143	0.08328	0.08073	0.07743	0.06456	0.04591
4.56171	0.00922	0.06083	0.0265	0.05946	0.00922	-0.00527	1.74808E-5		22.67751	0.09139	0.08329	0.0807	0.07715	0.06418	0.04587
4.5699	0.0092	0.06078	0.02649	0.05945	0.00917	-0.00522	1.69606E-5		22.6857	0.09135	0.08329	0.08065	0.07687	0.0638	0.04582
4.57809	0.00917	0.06074	0.02648	0.05946	0.00913	-0.00516	1.32986E-5		22.69389	0.09131	0.08328	0.0806	0.0766	0.06342	0.04575
4.58628	0.00913	0.06069	0.02647	0.05946	0.00909	-0.0051	1.1302E-5		22.70208	0.09125	0.08326	0.08054	0.07632	0.06302	0.04568
4.59447	0.0091	0.06065	0.02646	0.05946	0.00906	-0.00503	1.14614E-5		22.71027	0.09119	0.08323	0.08047	0.07603	0.06263	0.04559
4.60266	0.00906	0.0606	0.02644	0.05946	0.00904	-0.00497	1.23695E-5		22.71846	0.09112	0.0832	0.08041	0.07574	0.06225	0.0455
4.61085	0.00902	0.06055	0.02641	0.05946	0.00902	-0.00491	1.33853E-5		22.72665	0.09105	0.08316	0.08034	0.07546	0.06188	0.04539
4.61904	0.00896	0.0605	0.02638	0.05946	0.009	-0.00487	1.43093E-5		22.73484	0.09097	0.08311	0.08025	0.07518	0.06149	0.04528
4.62723	0.00891	0.06045	0.02635	0.05945	0.00898	-0.00485	1.48872E-5		22.74303	0.0909	0.08303	0.08016	0.0749	0.06112	0.04515
4.63542	0.00886	0.06038	0.02631	0.05944	0.00896	-0.00484	1.36789E-5		22.75122	0.09083	0.08295	0.08005	0.07461	0.06074	0.04499
4.64361	0.00881	0.06032	0.02629	0.05943	0.00893	-0.00484	8.1163E-6		22.75941	0.09074	0.08284	0.07993	0.07431	0.06036	0.04481
4.6518	0.00876	0.06027	0.02626	0.05941	0.00889	-0.00483	3.19683E-6		22.7676	0.09065	0.08272	0.07979	0.07402	0.05997	0.04462
4.65999	0.00872	0.06021	0.02623	0.0594	0.00885	-0.00481	6.45393E-7		22.77579	0.09053	0.08259	0.07964	0.07372	0.05956	0.04442
4.66818	0.00868	0.06016	0.02619	0.05939	0.0088	-0.00477	-8.17407E-7		22.78398	0.0904	0.08245	0.07946	0.07342	0.05916	0.04422
4.67637	0.00863	0.06011	0.02615	0.05937	0.00875	-0.00472	-1.61728E-6		22.79217	0.09025	0.08228	0.07926	0.07311	0.05876	0.04401
4.68456	0.00859	0.06005	0.0261	0.05934	0.0087	-0.00468	-2.10726E-6		22.80036	0.09008	0.08211	0.07905	0.0728	0.05836	0.04377
4.69275	0.00855	0.05998	0.02606	0.0593	0.00865	-0.00466	-2.48922E-6		22.80855	0.0899	0.08191	0.07882	0.07249	0.05796	0.04352
4.70094	0.00851	0.05992	0.02602	0.05926	0.00862	-0.00464	-2.81239E-6		22.81674	0.08969	0.08169	0.07858	0.07217	0.05755	0.04325
4.70913	0.00848	0.05986	0.02599	0.05922	0.00858	-0.00461	-3.10024E-6		22.82493	0.08947	0.08145	0.07832	0.07185	0.05714	0.04298
4.71732	0.00846	0.0598	0.02596	0.05919	0.00855	-0.00458	-3.36882E-6		22.83312	0.08925	0.0812	0.07804	0.07152	0.05672	0.0427
4.72551	0.00844	0.05975	0.02594	0.05917	0.00851	-0.00453	-3.67594E-6		22.84131	0.08903	0.08094	0.07777	0.07117	0.05629	0.0424
4.7337	0.00842	0.0597	0.02592	0.05915	0.00848	-0.00448	-4.13761E-6		22.8495	0.0888	0.08066	0.07748	0.07082	0.05583	0.04208
4.74189	0.00841	0.05965	0.02589	0.05914	0.00844	-0.00443	-6.02883E-6		22.85769	0.08855	0.08037	0.07718	0.07047	0.05538	0.04175
4.75008	0.00839	0.0596	0.02587	0.05914	0.00839	-0.0044	-1.13959E-5		22.86588	0.08829	0.08007	0.07686	0.07011	0.05491	0.04142
4.75827	0.00838	0.05956	0.02585	0.05914	0.00833	-0.00437	-1.3252E-5		22.87407	0.08801	0.07974	0.07653	0.06974	0.05444	0.04106
4.76646	0.00835	0.05952	0.02583	0.05914	0.00828	-0.00434	-1.18785E-5		22.88226	0.08772	0.07939	0.07616	0.06937	0.05396	0.04069
4.77465	0.00832	0.05949	0.02582	0.05913	0.00822	-0.00429	-9.21404E-6		22.89045	0.08742	0.07901	0.07576	0.06899	0.05348	0.0403
4.78283	0.00828	0.05946	0.0258	0.05912	0.00817	-0.00424	-4.3515E-6		22.89864	0.0871	0.0786	0.07533	0.06861	0.05299	0.0399
4.79102	0.00825	0.05943	0.02578	0.05911	0.00812	-0.00417	2.19992E-6		22.90683	0.08676	0.07819	0.07491	0.0682	0.0525	0.03951
4.79921	0.00822	0.05939	0.02576	0.05908	0.00808	-0.00413	9.92482E-6		22.91502	0.0864	0.07778	0.07448	0.06777	0.052	0.03911
4.8074	0.00819	0.05935	0.02574	0.05904	0.00803	-0.00411	1.89822E-5		22.9232	0.08603	0.07736	0.07404	0.06734	0.0515	0.03871
4.81559	0.00817	0.05931	0.02572	0.059	0.00798	-0.0041	2.83777E-5		22.93139	0.08565	0.07692	0.07358	0.06688	0.05099	0.0383
4.82378	0.00814	0.05927	0.02569	0.05896	0.00792	-0.0041	3.74119E-5		22.93958	0.08525	0.07647	0.07313	0.06642	0.05048	0.03787
4.83197	0.0081	0.05922	0.02566	0.05892	0.00789	-0.00411	4.58229E-5		22.94777	0.08485	0.076	0.07267	0.06595	0.04996	0.03743
4.84016	0.00806	0.05918	0.02564	0.05891	0.00787	-0.00412	5.34979E-5		22.95596	0.08445	0.07553	0.0722	0.06547	0.04945	0.03697
4.84835	0.00802	0.05913	0.02561	0.0589	0.00785	-0.00411	5.95295E-5		22.96415	0.08402	0.07503	0.0717	0.06498	0.04894	0.03651
4.85654	0.00799	0.05907	0.02559	0.05889	0.00784	-0.00407	6.1086E-5		22.97234	0.08357	0.07452	0.07119	0.06448	0.04842	0.03603
4.86473	0.00797	0.05903	0.02556	0.05889	0.00782	-0.00402	6.25391E-5		22.98053	0.08312	0.07398	0.07068	0.06397	0.04791	0.03554
4.87292	0.00794	0.05899	0.02554	0.05889	0.0078	-0.00397	6.55813E-5		22.98872	0.08266	0.07344	0.07015	0.06347	0.04739	0.03504
4.88111	0.00792	0.05896	0.02551	0.05891	0.00779	-0.00391	6.88445E-5		22.99691	0.08219	0.07288	0.06959	0.06295	0.04686	0.03453
4.8893	0.00789	0.05892	0.02548	0.05894	0.00779	-0.00384	7.1874E-5		23.0051	0.08171	0.0723	0.06902	0.06242	0.04631	0.03401
4.89749	0.00786	0.05889	0.02546	0.05897	0.00779	-0.00376	7.44238E-5		23.01329	0.08122	0.07173	0.06844	0.06188	0.04576	0.03347
4.90568	0.00784	0.05884	0.02543	0.059	0.00778	-0.00368	7.37093E-5		23.02148	0.08071	0.07114	0.06787	0.06134	0.0452	0.03292
4.91387	0.00782	0.0588	0.02541	0.05902	0.00777	-0.0036	7.00402E-5		23.02967	0.08019	0.07054	0.06728	0.0608	0.04463	0.03237
4.92206	0.0078	0.05876	0.02538	0.05904	0.00777	-0.00352	6.44116E-5		23.03786	0.07966	0.06994	0.06668	0.06025	0.04407	0.03182
4.93025	0.00778	0.05873	0.02536	0.05906	0.00775	-0.00345	5.82302E-5		23.04605	0.07912	0.06933	0.06608	0.05969	0.04352	0.03126
4.93844	0.00777	0.0587	0.02533	0.05906	0.00774	-0.00337	5.20651E-5		23.05424	0.07857	0.06871	0.06547	0.05913	0.04297	0.03071
4.94663	0.00775	0.05868	0.02531	0.05906	0.00772	-0.00332	4.51532E-5		23.06243	0.07801	0.06809	0.06485	0.05857	0.04242	0.03014
4.95482	0.00773	0.05865	0.02528	0.05907	0.0077	-0.00329	3.79188E-5		23.07062	0.07745	0.06746	0.06422	0.05801	0.04186	0.02957
4.96301	0.0077	0.05862	0.02526	0.05908	0.00767	-0.00325	3.41249E-5		23.07881	0.07689	0.06681	0.06358	0.05745	0.04128	0.02899
4.9712	0.00768	0.05859	0.02523	0.05909	0.00765	-0.00321	3.34371E-5		23.087	0.07633	0.06612	0.06294	0.05688	0.0407	0.0284
4.97939	0.00766	0.05858	0.0252	0.0591	0.00764	-0.00315	3.37011E-5		23.09519	0.07576	0.06543	0.0623	0.0563	0.04012	0.02781
4.98758	0.00763	0.05856	0.02517	0.05911	0.00763	-0.00309	3.37451E-5		23.10338	0.07517	0.06473	0.06164	0.05571	0.03955	0.0272
4.99577	0.0076	0.05855	0.02512	0.05911	0.00762	-0.00303	3.32717E-5		23.11157	0.07457	0.06402	0.06096	0.05511	0.03897	0.0266
5.00396	0.00757	0.05853	0.02507	0.0591	0.00761	-0.00296	3.22598E-5		23.11976	0.07396	0.06332	0.06029	0.05452	0.03838	0.02602
5.01215	0.00754	0.05851	0.02503	0.05909	0.0076	-0.00292	3.42459E-5		23.12795	0.07335	0.06262	0.05963	0.05393	0.03778	0.02544
5.02034	0.00751	0.05849	0.02499	0.05906	0.00759	-0.00288	3.78865E-5		23.13614	0.07275	0.0619	0.05897	0.05334	0.03719	0.02486
5.02853	0.00749	0.05847	0.02495	0.05903	0.00758	-0.00286	4.15095E-5		23.14433	0.07215	0.06119	0.0583	0.05275	0.03661	0.02428
5.03672	0.00746	0.05842	0.02491	0.05901	0.00757	-0.00282	4.50246E-5		23.15252	0.07153	0.06049	0.05761	0.05215	0.03603	0.02369
5.04491	0.00743	0.05837	0.02488	0.05898	0.00756	-0.00278	4.84888E-5		23.16071	0.0709	0.05978	0.05691	0.05155	0.03545	0.0231
5.0531	0.00741	0.05832	0.02484	0.05896	0.00755	-0.00273	5.1701E-5		23.1689	0.07028	0.05907	0.05621	0.05095	0.03487	0.0225
5.06129	0.00738	0.05828	0.0248	0.05893	0.00754	-0.00268	5.45544E-5		23.17709	0.06967	0.05835	0.05551	0.05035	0.0343	0.0219
5.06948	0.00735	0.05824	0.02477	0.0589	0.00753	-0.00264	5.68581E-5		23.18528	0.06906	0.05763	0.05482	0.04976	0.03371	0.0213
5.07767	0.00733	0.05821	0.02475	0.05885	0.00753	-0.0026	5.72306E-5		23.19347	0.06844	0.05691	0.05413	0.04917	0.03314	0.02071
5.08586	0.0073	0.05818	0.02473	0.05881	0.00753	-0.00257	5.54254E-5		23.20166	0.0678	0.0562	0.05341	0.04857	0.03257	0.02012
5.09405	0.00728	0.05814	0.02471	0.05876	0.00752	-0.00253	5.48134E-5		23.20985	0.06717	0.05548	0.0527	0.04796	0.03199	0.01953
5.10224	0.00726	0.05811	0.02469	0.05871	0.00752	-0.00249	5.73396E-5		23.21804	0.06654	0.05476	0.052	0.04736	0.03141	0.01896
5.11043	0.00724	0.05807	0.02468	0.05867	0.00751	-0.00246	6.12842E-5		23.22623	0.0659	0.05404	0.0513	0.04676	0.03083	0.01838
5.11862	0.00722	0.05804	0.02467	0.05863	0.00749	-0.00242	6.53099E-5		23.23442	0.06528	0.05332	0.05058	0.04616	0.03025	0.01781
5.12681	0.00719	0.058	0.02468	0.05859	0.00746	-0.00238	6.80018E-5		23.24261	0.06467	0.05259	0.04987	0.04555	0.02967	0.01725
5.135	0.00717	0.05796	0.02468	0.05855	0.00743	-0.00233	6.87766E-5		23.2508	0.06404	0.05186	0.04916	0.04495	0.0291	0.0167
5.14319	0.00715	0.05793	0.02468	0.05852	0.0074	-0.0023	6.67415E-5		23.25899	0.0634	0.05112	0.04845	0.04437	0.02853	0.01614
5.15138	0.00713	0.05789	0.02469	0.05849	0.00737	-0.00228	6.02716E-5		23.26718	0.06276	0.05038	0.04774	0.04378	0.02797	0.01558
5.15957	0.00711	0.05784	0.02469	0.05846	0.00734	-0.00226	5.45413E-5		23.27537	0.06213	0.04966	0.04703	0.0432	0.02741	0.01503
5.16775	0.00709	0.05778	0.02469	0.05843	0.00731	-0.00223	5.07728E-5		23.28356	0.0615	0.04894	0.04632	0.04262	0.02685	0.0145
5.17594	0.00707	0.05771	0.02468	0.0584	0.00726	-0.00221	4.75839E-5		23.29175	0.06088	0.04822	0.04559	0.04205	0.02631	0.01397
5.18413	0.00706	0.05765	0.02466	0.05837	0.00721	-0.00218	4.45426E-5		23.29994	0.06026	0.04751	0.04486	0.04149	0.02577	0.01346
5.19232	0.00704	0.0576	0.02464	0.05832	0.00716	-0.00214	4.1677E-5		23.30812	0.05963	0.04681	0.04413	0.04093	0.02522	0.01294
5.20051	0.00702	0.05755	0.02462	0.05828	0.00711	-0.00212	4.0016E-5		23.31631	0.059	0.0461	0.04341	0.04038	0.02469	0.01243
5.2087	0.007	0.0575	0.0246	0.05824	0.00706	-0.00211	3.94395E-5		23.3245	0.05838	0.0454	0.04269	0.03983	0.02415	0.01193
5.21689	0.00698	0.05745	0.02458	0.05821	0.00701	-0.00211	3.91689E-5		23.33269	0.05775	0.0447	0.04197	0.0393	0.02363	0.01143
5.22508	0.00696	0.05742	0.02456	0.05817	0.00696	-0.00209	3.76248E-5		23.34088	0.05709	0.04401	0.04125	0.03877	0.02312	0.01093
5.23327	0.00694	0.0574	0.02454	0.05814	0.00692	-0.00208	3.42763E-5		23.34907	0.05645	0.04331	0.04055	0.03825	0.02261	0.01044
5.24146	0.00692	0.05737	0.02452	0.0581	0.00687	-0.00205	3.01209E-5		23.35726	0.05581	0.0426	0.03986	0.03773	0.02211	0.00996
5.24965	0.00691	0.05734	0.02449	0.05806	0.00683	-0.00201	2.95297E-5		23.36545	0.05519	0.04191	0.03916	0.0372	0.02161	0.0095
5.25784	0.0069	0.0573	0.02447	0.05803	0.00678	-0.00196	3.18569E-5		23.37364	0.05457	0.0412	0.03848	0.03668	0.02112	0.00905
5.26603	0.00689	0.05727	0.02444	0.058	0.00672	-0.0019	3.56873E-5		23.38183	0.05396	0.0405	0.03781	0.03617	0.02063	0.00861
5.27422	0.00688	0.05723	0.02442	0.05797	0.00667	-0.00183	3.99335E-5		23.39002	0.05335	0.03981	0.03716	0.03567	0.02013	0.00816
5.28241	0.00688	0.05719	0.02439	0.05794	0.00663	-0.00175	4.41508E-5		23.39821	0.05273	0.03914	0.03652	0.03518	0.01965	0.00773
5.2906	0.00687	0.05714	0.02437	0.05791	0.00659	-0.00167	4.88203E-5		23.4064	0.05212	0.03847	0.03589	0.03467	0.01916	0.00731
5.29879	0.00687	0.05709	0.02434	0.05789	0.00656	-0.00159	5.37764E-5		23.41459	0.05153	0.03782	0.03526	0.03416	0.01868	0.0069
5.30698	0.00688	0.05703	0.02431	0.05787	0.00654	-0.0015	5.84663E-5		23.42278	0.05094	0.03716	0.03464	0.03366	0.0182	0.0065
5.31517	0.00689	0.05696	0.02429	0.05786	0.00652	-0.00142	6.27139E-5		23.43097	0.05037	0.03652	0.03401	0.03316	0.01773	0.00611
5.32336	0.0069	0.0569	0.02426	0.05784	0.0065	-0.00133	6.62548E-5		23.43916	0.0498	0.03589	0.03341	0.03267	0.01726	0.00573
5.33155	0.00691	0.05685	0.02423	0.05782	0.00648	-0.00125	6.78065E-5		23.44735	0.04922	0.03526	0.0328	0.03218	0.0168	0.00535
5.33974	0.00691	0.0568	0.02421	0.05779	0.00646	-0.00115	6.55172E-5		23.45554	0.04864	0.03462	0.03219	0.03171	0.01637	0.00498
5.34793	0.00692	0.05676	0.02418	0.05777	0.00644	-0.00104	5.86618E-5		23.46373	0.04806	0.03399	0.0316	0.03124	0.01593	0.00462
5.35612	0.00692	0.05672	0.02415	0.05774	0.00641	-9.31278E-4	5.06706E-5		23.47192	0.04749	0.03338	0.031	0.03078	0.01551	0.00426
5.36431	0.00692	0.05668	0.02411	0.05772	0.00639	-8.17622E-4	4.31069E-5		23.48011	0.04693	0.03278	0.0304	0.03031	0.01508	0.00392
5.3725	0.00692	0.05663	0.02408	0.0577	0.00637	-7.06103E-4	3.58531E-5		23.4883	0.04638	0.03219	0.02979	0.02984	0.01466	0.00358
5.38069	0.00692	0.05658	0.02405	0.05768	0.00636	-6.05626E-4	2.8514E-5		23.49649	0.04584	0.03161	0.02917	0.02938	0.01425	0.00325
5.38888	0.00691	0.05652	0.02402	0.05767	0.00633	-5.08883E-4	2.27735E-5		23.50468	0.04529	0.03104	0.02857	0.02892	0.01386	0.00292
5.39707	0.00689	0.05646	0.02399	0.05766	0.00631	-4.11052E-4	1.82784E-5		23.51287	0.04473	0.03047	0.02797	0.02847	0.01348	0.00262
5.40526	0.00687	0.0564	0.02397	0.05765	0.00628	-3.19788E-4	1.36015E-5		23.52106	0.04417	0.02989	0.02737	0.02803	0.01312	0.00233
5.41345	0.00685	0.05635	0.02394	0.05765	0.00624	-2.27701E-4	8.3099E-6		23.52925	0.04363	0.02932	0.0268	0.0276	0.01278	0.00205
5.42164	0.00683	0.05629	0.0239	0.05764	0.00621	-1.29819E-4	2.08104E-6		23.53744	0.0431	0.02876	0.02625	0.02718	0.01244	0.00178
5.42983	0.00681	0.05624	0.02386	0.05764	0.00617	-2.83488E-5	-2.53173E-6		23.54563	0.04258	0.02822	0.02574	0.02678	0.0121	0.00151
5.43802	0.0068	0.05618	0.02383	0.05763	0.00613	7.18243E-5	-6.035E-6		23.55382	0.04208	0.0277	0.02524	0.02637	0.01175	0.00127
5.44621	0.00678	0.05612	0.0238	0.05762	0.00611	1.71506E-4	-9.34703E-6		23.56201	0.04157	0.02719	0.02473	0.02598	0.01142	0.00104
5.4544	0.00675	0.05607	0.02376	0.05761	0.0061	2.71163E-4	-1.26886E-5		23.5702	0.04107	0.02669	0.02422	0.0256	0.01109	8.23335E-4
5.46259	0.00672	0.05603	0.02373	0.0576	0.0061	3.61941E-4	-1.63252E-5		23.57839	0.04057	0.02619	0.02372	0.0252	0.01076	6.23749E-4
5.47078	0.00668	0.05601	0.0237	0.05758	0.00611	4.4755E-4	-1.80553E-5		23.58658	0.04008	0.0257	0.02325	0.02482	0.01043	4.24049E-4
5.47897	0.00665	0.05598	0.02367	0.05756	0.00611	5.36197E-4	-1.68853E-5		23.59477	0.03962	0.02522	0.0228	0.02443	0.01009	2.30537E-4
5.48716	0.00663	0.05593	0.02364	0.05753	0.00612	6.29609E-4	-1.41891E-5		23.60296	0.03917	0.02475	0.02234	0.02407	0.00975	5.21647E-5
5.49535	0.0066	0.05588	0.02362	0.05749	0.00612	7.25012E-4	-1.10398E-5		23.61115	0.03873	0.02429	0.02188	0.02371	0.00941	-1.17411E-4
5.50354	0.00657	0.05583	0.0236	0.05746	0.00611	7.96229E-4	-7.84677E-6		23.61934	0.03828	0.02384	0.02139	0.02337	0.00908	-2.84864E-4
5.51173	0.00655	0.05579	0.02358	0.05743	0.0061	8.48463E-4	-4.72064E-6		23.62753	0.03784	0.02339	0.02091	0.02303	0.00876	-4.42685E-4
5.51992	0.00652	0.05575	0.02356	0.0574	0.00609	9.03252E-4	-1.83031E-6		23.63572	0.03741	0.02294	0.02044	0.02269	0.00844	-5.81795E-4
5.52811	0.0065	0.05571	0.02354	0.05737	0.00609	9.66727E-4	7.51037E-7		23.64391	0.037	0.02248	0.01998	0.02235	0.00813	-7.07292E-4
5.5363	0.00646	0.05566	0.02351	0.05732	0.00608	0.00104	2.89813E-6		23.6521	0.03659	0.02203	0.01954	0.02203	0.00782	-8.30907E-4
5.54449	0.00641	0.05561	0.02349	0.05727	0.00608	0.0011	4.08224E-6		23.66029	0.03618	0.02158	0.01911	0.02171	0.00752	-9.51265E-4
5.55267	0.00637	0.05556	0.02348	0.05722	0.00607	0.00117	5.23178E-6		23.66848	0.03578	0.02114	0.01869	0.02141	0.00723	-0.00106
5.56086	0.00633	0.05551	0.02346	0.05717	0.00606	0.00123	6.57756E-6		23.67667	0.03538	0.02071	0.01826	0.0211	0.00694	-0.00117
5.56905	0.00631	0.05547	0.02344	0.05712	0.00604	0.0013	7.91426E-6		23.68485	0.03498	0.0203	0.01783	0.02079	0.00665	-0.00125
5.57724	0.00628	0.05542	0.02341	0.05707	0.00602	0.00136	9.44083E-6		23.69304	0.03461	0.01989	0.01742	0.0205	0.00639	-0.00133
5.58543	0.00626	0.05537	0.02339	0.05701	0.00599	0.00143	1.35329E-5		23.70123	0.03425	0.01949	0.01702	0.0202	0.00613	-0.00141
5.59362	0.00624	0.05532	0.02337	0.05696	0.00597	0.00148	1.85974E-5		23.70942	0.0339	0.01911	0.01662	0.01991	0.00587	-0.00147
5.60181	0.00623	0.05527	0.02335	0.0569	0.00594	0.00153	2.3196E-5		23.71761	0.03354	0.01873	0.01623	0.01961	0.00562	-0.00152
5.61	0.00621	0.05523	0.02334	0.05685	0.00591	0.00159	2.72359E-5		23.7258	0.0332	0.01837	0.01584	0.01932	0.00537	-0.00155
5.61819	0.0062	0.05518	0.02332	0.0568	0.00588	0.00166	3.02039E-5		23.73399	0.03285	0.01802	0.01547	0.01903	0.00513	-0.00158
5.62638	0.00618	0.05513	0.02331	0.05675	0.00586	0.00174	3.14036E-5		23.74218	0.03251	0.01768	0.01509	0.01876	0.0049	-0.0016
5.63457	0.00616	0.05509	0.02329	0.0567	0.00583	0.00182	3.17652E-5		23.75037	0.03217	0.01734	0.0147	0.0185	0.00468	-0.00162
5.64276	0.00615	0.05505	0.02327	0.05665	0.0058	0.0019	3.19801E-5		23.75856	0.03184	0.01701	0.01431	0.01824	0.00445	-0.00163
5.65095	0.00615	0.05501	0.02324	0.0566	0.00576	0.00197	3.21119E-5		23.76675	0.03151	0.01668	0.01393	0.01797	0.00422	-0.00162
5.65914	0.00616	0.05497	0.0232	0.05653	0.00572	0.00203	3.19917E-5		23.77494	0.03118	0.01635	0.01356	0.01771	0.004	-0.0016
5.66733	0.00616	0.05493	0.02318	0.05643	0.00568	0.00209	3.06892E-5		23.78313	0.03085	0.01602	0.01319	0.01746	0.00378	-0.00158
5.67552	0.00615	0.05489	0.02315	0.05631	0.00565	0.00215	2.54662E-5		23.79132	0.03054	0.0157	0.01283	0.01722	0.00356	-0.00156
5.68371	0.00614	0.05486	0.02313	0.0562	0.00561	0.00223	1.8047E-5		23.79951	0.03023	0.0154	0.01247	0.01699	0.00335	-0.00152
5.6919	0.00613	0.05483	0.02311	0.0561	0.00558	0.00231	1.25044E-5		23.8077	0.02994	0.0151	0.01209	0.01676	0.00314	-0.00147
5.70009	0.00611	0.05479	0.0231	0.05602	0.00556	0.00239	8.91003E-6		23.81589	0.02965	0.01479	0.01173	0.01653	0.00294	-0.0014
5.70828	0.0061	0.05476	0.02309	0.05594	0.00554	0.00249	6.62537E-6		23.82408	0.02936	0.01448	0.01139	0.0163	0.00277	-0.00133
5.71647	0.00608	0.05472	0.02308	0.05587	0.00552	0.00258	5.90802E-6		23.83227	0.02908	0.01419	0.01106	0.01606	0.00259	-0.00124
5.72466	0.00607	0.05467	0.02307	0.0558	0.00551	0.00268	6.512E-6		23.84046	0.0288	0.0139	0.01073	0.01583	0.00242	-0.00116
5.73285	0.00605	0.05462	0.02307	0.05573	0.00549	0.00278	7.88922E-6		23.84865	0.02852	0.01362	0.01041	0.01561	0.00225	-0.00106
5.74104	0.00603	0.05458	0.02307	0.05567	0.00548	0.00289	9.33602E-6		23.85684	0.02824	0.01335	0.0101	0.01539	0.00209	-9.60666E-4
5.74923	0.00601	0.05453	0.02307	0.05559	0.00546	0.00299	1.05835E-5		23.86503	0.02797	0.01307	0.00979	0.01518	0.00193	-8.54484E-4
5.75742	0.00597	0.05448	0.02307	0.05552	0.00545	0.00309	1.12998E-5		23.87322	0.0277	0.01281	0.00947	0.01497	0.00178	-7.44502E-4
5.76561	0.00592	0.05443	0.02307	0.05544	0.00545	0.00319	9.58079E-6		23.88141	0.02744	0.01255	0.00916	0.01476	0.00163	-6.21896E-4
5.7738	0.00587	0.05437	0.02307	0.05535	0.00546	0.0033	7.80736E-6		23.8896	0.02719	0.01229	0.00886	0.01456	0.00148	-4.85102E-4
5.78199	0.00582	0.05433	0.02308	0.05527	0.00546	0.00342	6.58238E-6		23.89779	0.02694	0.01203	0.00857	0.01436	0.00133	-3.35964E-4
5.79018	0.00578	0.0543	0.02309	0.05519	0.00547	0.00354	5.25844E-6		23.90598	0.02669	0.01178	0.00828	0.01417	0.0012	-1.72637E-4
5.79837	0.00573	0.05428	0.02309	0.05512	0.00548	0.00367	3.77393E-6		23.91417	0.02646	0.01154	0.00799	0.01399	0.00108	0
5.80656	0.00569	0.05426	0.02309	0.05505	0.00548	0.0038	2.81997E-6		23.92236	0.02621	0.0113	0.00773	0.01382	9.72257E-4	1.73944E-4
5.81475	0.00566	0.05424	0.02309	0.05497	0.00549	0.00392	6.60722E-6		23.93055	0.02596	0.01107	0.00749	0.01364	8.60414E-4	3.48182E-4
5.82294	0.00565	0.05421	0.02309	0.05489	0.00549	0.00402	1.44443E-5		23.93874	0.02572	0.01086	0.00726	0.01347	7.44895E-4	5.23159E-4
5.83113	0.00564	0.05418	0.02308	0.05479	0.00547	0.0041	2.29276E-5		23.94693	0.02548	0.01064	0.00702	0.01329	6.21258E-4	7.01614E-4
5.83932	0.00563	0.05415	0.02308	0.0547	0.00545	0.00418	3.08894E-5		23.95512	0.02524	0.01042	0.00677	0.01313	4.95962E-4	8.90775E-4
5.84751	0.00562	0.05412	0.02308	0.0546	0.00543	0.00425	3.82286E-5		23.96331	0.02502	0.01021	0.00654	0.01296	3.79683E-4	0.00109
5.8557	0.00561	0.05409	0.02307	0.05451	0.00541	0.00432	4.43944E-5		23.9715	0.0248	0.01001	0.00633	0.0128	2.74968E-4	0.0013
5.86389	0.00559	0.05406	0.02306	0.05441	0.00538	0.00438	4.91286E-5		23.97969	0.02459	0.00982	0.00612	0.01266	1.78809E-4	0.00151
5.87208	0.00557	0.05403	0.02304	0.05432	0.00536	0.00445	5.18891E-5		23.98788	0.02438	0.00964	0.00592	0.01252	8.67123E-5	0.00172
5.88027	0.00554	0.054	0.02303	0.05422	0.00533	0.00453	5.36223E-5		23.99607	0.02417	0.00946	0.00572	0.01239	0	0.00194
5.88846	0.00551	0.05396	0.02302	0.05411	0.0053	0.00463	5.49316E-5		24.00426	0.02396	0.00929	0.00554	0.01228	1.07366E-4	0.00215
5.89665	0.00548	0.05393	0.023	0.054	0.00527	0.00475	5.55755E-5		24.01245	0.02375	0.00912	0.00537	0.01215	2.22102E-4	0.00236
5.90484	0.00545	0.0539	0.02298	0.05389	0.00523	0.00488	5.42255E-5		24.02064	0.02354	0.00894	0.00518	0.01203	3.32064E-4	0.00258
5.91303	0.00542	0.05385	0.02296	0.05378	0.0052	0.00502	4.94045E-5		24.02883	0.02333	0.00876	0.00499	0.01191	4.33995E-4	0.0028
5.92122	0.00538	0.05379	0.02293	0.05369	0.00517	0.00515	4.64982E-5		24.03702	0.02313	0.0086	0.00479	0.01179	5.40201E-4	0.00303
5.9294	0.00534	0.05372	0.02289	0.0536	0.00513	0.00529	4.64465E-5		24.04521	0.02294	0.00843	0.00457	0.01169	6.55626E-4	0.00328
5.93759	0.00529	0.05365	0.02285	0.05352	0.0051	0.00542	4.72119E-5		24.0534	0.02275	0.00827	0.00438	0.01158	7.77143E-4	0.00352
5.94578	0.00522	0.05359	0.0228	0.05345	0.00505	0.00555	4.8114E-5		24.06158	0.02258	0.00811	0.0042	0.01147	9.04792E-4	0.00377
5.95397	0.00515	0.05353	0.02275	0.05337	0.00501	0.00567	4.90872E-5		24.06977	0.02241	0.00794	0.00405	0.01138	0.00104	0.00401
5.96216	0.00509	0.05349	0.02271	0.05329	0.00495	0.00578	5.01399E-5		24.07796	0.02224	0.00778	0.00391	0.01129	0.00117	0.00425
5.97035	0.00504	0.05345	0.02268	0.05319	0.0049	0.00588	5.11116E-5		24.08615	0.02207	0.00763	0.00378	0.01121	0.00129	0.0045
5.97854	0.00499	0.05342	0.02266	0.05308	0.00484	0.006	5.18819E-5		24.09434	0.02191	0.00748	0.00366	0.01114	0.00143	0.00474
5.98673	0.00494	0.05338	0.02264	0.05299	0.00479	0.00615	5.16935E-5		24.10253	0.02174	0.00735	0.00354	0.01107	0.00158	0.00498
5.99492	0.00489	0.05335	0.02263	0.0529	0.00474	0.0063	4.82558E-5		24.11072	0.02156	0.00722	0.00342	0.011	0.00172	0.00522
6.00311	0.00484	0.05331	0.02261	0.05281	0.00469	0.00647	4.67328E-5		24.11891	0.02139	0.0071	0.00329	0.01095	0.00187	0.00545
6.0113	0.0048	0.05324	0.02259	0.05273	0.00464	0.00664	4.7386E-5		24.1271	0.02123	0.00699	0.00316	0.0109	0.00203	0.00569
6.01949	0.00476	0.05317	0.02258	0.05265	0.00459	0.00683	4.85497E-5		24.13529	0.02108	0.00689	0.00302	0.01085	0.00219	0.00593
6.02768	0.00473	0.0531	0.02257	0.05257	0.00453	0.00703	4.97473E-5		24.14348	0.02094	0.00678	0.00289	0.01081	0.00235	0.00618
6.03587	0.0047	0.05304	0.02255	0.05249	0.00448	0.00722	5.08283E-5		24.15167	0.0208	0.00668	0.00277	0.01076	0.00252	0.00642
6.04406	0.00468	0.05298	0.02255	0.05242	0.00442	0.00742	5.1661E-5		24.15986	0.02067	0.00658	0.00265	0.01073	0.00269	0.00666
6.05225	0.00466	0.05292	0.02255	0.05234	0.00436	0.00762	5.20749E-5		24.16805	0.02055	0.0065	0.00253	0.01069	0.00287	0.00689
6.06044	0.00464	0.05287	0.02255	0.05226	0.0043	0.00784	5.24575E-5		24.17624	0.02042	0.00644	0.00242	0.01066	0.00306	0.00713
6.06863	0.00462	0.05282	0.02254	0.05217	0.00424	0.00809	5.26762E-5		24.18443	0.02029	0.00638	0.00233	0.01063	0.00324	0.00736
6.07682	0.0046	0.05278	0.02254	0.05208	0.00419	0.00838	5.25544E-5		24.19262	0.02017	0.00632	0.00225	0.01061	0.00343	0.00758
6.08501	0.00458	0.05273	0.02254	0.05198	0.00415	0.00869	5.17241E-5		24.20081	0.02005	0.00627	0.00218	0.01059	0.00363	0.0078
6.0932	0.00456	0.05269	0.02253	0.05189	0.00411	0.009	4.85171E-5		24.209	0.01994	0.00622	0.00211	0.01057	0.00382	0.00801
6.10139	0.00454	0.05264	0.02252	0.05179	0.00407	0.0093	4.21124E-5		24.21719	0.01983	0.00617	0.00205	0.01055	0.00401	0.00821
6.10958	0.00451	0.05261	0.0225	0.0517	0.00404	0.00962	3.70662E-5		24.22538	0.01972	0.00612	0.00199	0.01053	0.00422	0.00842
6.11777	0.00448	0.05259	0.02248	0.0516	0.00399	0.00994	3.43771E-5		24.23357	0.01962	0.00606	0.00194	0.01052	0.00443	0.00861
6.12596	0.00445	0.05258	0.02245	0.0515	0.00395	0.0103	3.24519E-5		24.24176	0.01952	0.006	0.00189	0.01052	0.00465	0.0088
6.13415	0.00443	0.05257	0.02243	0.05141	0.0039	0.0107	3.09216E-5		24.24995	0.01942	0.00595	0.00183	0.01052	0.00488	0.00897
6.14234	0.00442	0.05256	0.02241	0.05133	0.00385	0.01116	3.12992E-5		24.25814	0.01931	0.00591	0.00177	0.01053	0.0051	0.00912
6.15053	0.00441	0.05256	0.02239	0.05124	0.0038	0.01167	3.25924E-5		24.26633	0.01921	0.00588	0.00172	0.01055	0.00534	0.00928
6.15872	0.0044	0.05255	0.02238	0.05115	0.00376	0.0122	3.50329E-5		24.27452	0.01912	0.00584	0.00166	0.01057	0.00558	0.00943
6.16691	0.00439	0.05253	0.02238	0.05106	0.00371	0.01276	3.80496E-5		24.28271	0.01903	0.00581	0.00162	0.01059	0.00582	0.00956
6.1751	0.00438	0.05251	0.02238	0.05098	0.00367	0.01335	4.09368E-5		24.2909	0.01894	0.00579	0.00159	0.01062	0.00607	0.00968
6.18329	0.00437	0.05248	0.02238	0.0509	0.00362	0.01398	4.36063E-5		24.29909	0.01886	0.00576	0.00157	0.01066	0.00633	0.00979
6.19148	0.00435	0.05245	0.02239	0.05083	0.00358	0.01465	4.5907E-5		24.30728	0.01878	0.00574	0.00156	0.0107	0.00659	0.00989
6.19967	0.00433	0.05242	0.02239	0.05076	0.00355	0.01535	4.6704E-5		24.31547	0.01871	0.00572	0.00155	0.01075	0.00686	0.01
6.20786	0.0043	0.05238	0.02239	0.05069	0.00352	0.0161	4.70375E-5		24.32366	0.01864	0.00571	0.00154	0.0108	0.00713	0.01011
6.21605	0.00427	0.05235	0.02239	0.05061	0.00349	0.01693	4.74663E-5		24.33185	0.01859	0.00571	0.00153	0.01086	0.0074	0.0102
6.22424	0.00424	0.05231	0.02239	0.05053	0.00346	0.01781	4.78554E-5		24.34004	0.01854	0.00572	0.00153	0.01094	0.00767	0.01028
6.23243	0.00421	0.05227	0.02238	0.05046	0.00344	0.01874	4.81317E-5		24.34823	0.0185	0.00572	0.00154	0.01101	0.00795	0.01034
6.24062	0.00419	0.05223	0.02236	0.05039	0.00341	0.01973	4.74987E-5		24.35642	0.01846	0.00572	0.00156	0.01109	0.00824	0.01038
6.24881	0.00417	0.05218	0.02235	0.05031	0.00338	0.02076	4.40865E-5		24.36461	0.01842	0.00573	0.00159	0.01116	0.00852	0.0104
6.257	0.00415	0.05213	0.02233	0.05022	0.00336	0.02183	3.97155E-5		24.3728	0.01838	0.00575	0.00162	0.01122	0.0088	0.01041
6.26519	0.00412	0.05206	0.02231	0.05014	0.00333	0.02296	3.56199E-5		24.38099	0.01835	0.00577	0.00165	0.01129	0.00909	0.01041
6.27338	0.0041	0.05199	0.02229	0.05006	0.0033	0.02416	3.168E-5		24.38918	0.0183	0.00579	0.00169	0.01137	0.0094	0.01041
6.28157	0.00407	0.05193	0.02226	0.04997	0.00328	0.02543	2.76769E-5		24.39737	0.01826	0.00581	0.00174	0.01146	0.0097	0.01039
6.28976	0.00405	0.05188	0.02223	0.04988	0.00325	0.02674	2.33642E-5		24.40556	0.01822	0.00585	0.00178	0.01157	0.01001	0.01036
6.29795	0.00402	0.05185	0.0222	0.04979	0.00323	0.0281	1.96887E-5		24.41375	0.0182	0.0059	0.00183	0.01169	0.01032	0.01032
6.30614	0.00399	0.05181	0.02218	0.04971	0.00321	0.02953	1.82493E-5		24.42194	0.01818	0.00595	0.00188	0.01181	0.01064	0.01029
6.31432	0.00397	0.05177	0.02215	0.04963	0.00319	0.03106	1.96857E-5		24.43013	0.01818	0.006	0.00195	0.01195	0.01095	0.01025
6.32251	0.00395	0.05173	0.02213	0.04955	0.00317	0.03269	2.46013E-5		24.43831	0.01818	0.00605	0.00202	0.01208	0.01127	0.01019
6.3307	0.00392	0.05168	0.02211	0.04947	0.00315	0.03438	3.05097E-5		24.4465	0.01818	0.0061	0.00211	0.01222	0.01159	0.01013
6.33889	0.0039	0.05163	0.02208	0.0494	0.00313	0.03613	3.60244E-5		24.45469	0.01818	0.00616	0.00219	0.01236	0.01174	0.01004
6.34708	0.00387	0.05159	0.02206	0.04932	0.00311	0.03797	4.11248E-5		24.46288	0.01818	0.00623	0.00229	0.0125	0.01151	0.00995
6.35527	0.00384	0.05156	0.02203	0.04923	0.00309	0.03991	4.57581E-5		24.47107	0.01818	0.00629	0.00238	0.01264	0.01129	0.00987
6.36346	0.00382	0.05154	0.02201	0.04912	0.00307	0.04192	5.02011E-5		24.47926	0.01817	0.00636	0.00248	0.01279	0.01107	0.00977
6.37165	0.0038	0.05152	0.02198	0.04902	0.00305	0.04401	5.43919E-5		24.48745	0.01817	0.00644	0.00259	0.01294	0.01087	0.00966
6.37984	0.00378	0.0515	0.02197	0.04895	0.00303	0.04617	5.8195E-5		24.49564	0.01817	0.00652	0.00271	0.01309	0.01068	0.00954
6.38803	0.00376	0.05147	0.02196	0.04888	0.00302	0.04839	6.10663E-5		24.50383	0.01818	0.00661	0.00284	0.01325	0.01049	0.00942
6.39622	0.00375	0.05144	0.02194	0.04881	0.003	0.05069	6.29393E-5		24.51202	0.01819	0.00669	0.00298	0.01342	0.0103	0.0093
6.40441	0.00373	0.0514	0.02193	0.04874	0.00298	0.05308	6.38796E-5		24.52021	0.01822	0.00678	0.00313	0.01359	0.01011	0.00917
6.4126	0.00371	0.05136	0.02191	0.04867	0.00296	0.05555	6.29863E-5		24.5284	0.01825	0.00689	0.00328	0.01374	0.00993	0.00904
6.42079	0.0037	0.05131	0.0219	0.0486	0.00295	0.05809	5.86447E-5		24.53659	0.01829	0.00701	0.00345	0.0139	0.00976	0.0089
6.42898	0.00368	0.05125	0.02187	0.04853	0.00294	0.06072	5.39372E-5		24.54478	0.01834	0.00713	0.00361	0.01406	0.00959	0.00875
6.43717	0.00366	0.0512	0.02184	0.04846	0.00292	0.06342	5.01371E-5		24.55297	0.01837	0.00725	0.00378	0.01422	0.00942	0.00859
6.44536	0.00364	0.05114	0.02182	0.04838	0.00292	0.06618	4.7016E-5		24.56116	0.01841	0.00737	0.00395	0.01438	0.00926	0.00843
6.45355	0.00362	0.05108	0.0218	0.04832	0.00291	0.06898	4.49813E-5		24.56935	0.01844	0.00749	0.00414	0.01455	0.00911	0.00826
6.46174	0.00362	0.05103	0.02177	0.04826	0.00291	0.07186	4.36627E-5		24.57754	0.01846	0.0076	0.00433	0.01472	0.00897	0.00809
6.46993	0.00362	0.05099	0.02175	0.0482	0.0029	0.07482	4.26326E-5		24.58573	0.01847	0.00771	0.0045	0.01489	0.00882	0.00791
6.47812	0.00363	0.05094	0.02173	0.04813	0.0029	0.07782	4.16378E-5		24.59392	0.01849	0.00781	0.00467	0.01505	0.00866	0.00773
6.48631	0.00362	0.0509	0.02171	0.04805	0.00289	0.08087	4.05484E-5		24.60211	0.01851	0.00791	0.00486	0.01522	0.00851	0.00755
6.4945	0.00362	0.05085	0.02169	0.04797	0.00289	0.08401	3.88959E-5		24.6103	0.01854	0.00802	0.00507	0.01539	0.00837	0.00736
6.50269	0.00361	0.0508	0.02167	0.04789	0.00289	0.08721	3.7015E-5		24.61849	0.01856	0.00813	0.00529	0.01557	0.00823	0.00718
6.51088	0.00361	0.05075	0.02165	0.04781	0.00289	0.09044	3.5155E-5		24.62668	0.01858	0.00824	0.00552	0.01576	0.00807	0.00698
6.51907	0.00361	0.0507	0.02164	0.04771	0.00289	0.09369	3.33058E-5		24.63487	0.01861	0.00836	0.00574	0.01594	0.00792	0.00677
6.52726	0.00361	0.05064	0.02165	0.04762	0.00289	0.09698	3.42213E-5		24.64306	0.01864	0.00847	0.00596	0.01612	0.00776	0.00656
6.53545	0.0036	0.05058	0.02166	0.04752	0.00288	0.10031	3.63332E-5		24.65125	0.01867	0.00858	0.00616	0.0163	0.00761	0.00635
6.54364	0.00358	0.05052	0.02167	0.04743	0.00287	0.10369	3.8195E-5		24.65944	0.01871	0.0087	0.00636	0.01649	0.00745	0.00613
6.55183	0.00356	0.05047	0.02168	0.04735	0.00286	0.10711	3.95024E-5		24.66763	0.01874	0.00882	0.00656	0.01668	0.00729	0.00592
6.56002	0.00355	0.05042	0.02167	0.04728	0.00285	0.11054	4.00611E-5		24.67582	0.01877	0.00893	0.00677	0.01687	0.00713	0.0057
6.56821	0.00353	0.05037	0.02167	0.04722	0.00284	0.11399	4.30396E-5		24.68401	0.0188	0.00904	0.00698	0.01705	0.00697	0.00549
6.5764	0.0035	0.05033	0.02168	0.04716	0.00283	0.11748	4.73602E-5		24.6922	0.01883	0.00915	0.00717	0.01723	0.0068	0.00526
6.58459	0.00347	0.05028	0.02169	0.04711	0.00282	0.12099	5.14988E-5		24.70039	0.01885	0.00927	0.00736	0.01741	0.00663	0.00504
6.59278	0.00344	0.05023	0.0217	0.04706	0.00281	0.1245	5.5329E-5		24.70858	0.0189	0.0094	0.00753	0.0176	0.00646	0.0048
6.60097	0.00342	0.05018	0.02171	0.047	0.0028	0.12803	5.88256E-5		24.71677	0.01895	0.00955	0.00771	0.01779	0.0063	0.00457
6.60916	0.0034	0.05013	0.02171	0.04695	0.00279	0.13157	6.16448E-5		24.72496	0.019	0.0097	0.0079	0.01799	0.00615	0.00434
6.61735	0.00338	0.05008	0.0217	0.0469	0.00276	0.13511	6.51929E-5		24.73315	0.01905	0.00984	0.00809	0.01817	0.006	0.00411
6.62554	0.00336	0.05003	0.02169	0.04685	0.00273	0.13866	6.92313E-5		24.74134	0.01909	0.00999	0.00829	0.01835	0.00583	0.00389
6.63373	0.00334	0.04999	0.02168	0.0468	0.00271	0.14223	7.30697E-5		24.74953	0.01914	0.01014	0.00847	0.01853	0.00567	0.00367
6.64192	0.00331	0.04994	0.02168	0.04675	0.00269	0.1458	7.63669E-5		24.75772	0.01919	0.01028	0.00866	0.01872	0.00551	0.00346
6.65011	0.00329	0.04989	0.02168	0.0467	0.00267	0.14933	7.90539E-5		24.76591	0.01924	0.01042	0.00886	0.01891	0.00535	0.00325
6.6583	0.00326	0.04985	0.02168	0.04665	0.00264	0.15285	8.11322E-5		24.7741	0.01929	0.01056	0.0091	0.01909	0.00519	0.00305
6.66649	0.00324	0.04982	0.02168	0.04661	0.00261	0.15636	7.93765E-5		24.78229	0.01933	0.01071	0.00934	0.01928	0.00503	0.00285
6.67468	0.00321	0.0498	0.02168	0.04656	0.00258	0.15984	7.27789E-5		24.79048	0.01937	0.01084	0.00956	0.01945	0.00487	0.00266
6.68287	0.00318	0.04977	0.02168	0.04649	0.00254	0.16329	6.58078E-5		24.79867	0.0194	0.01097	0.00977	0.01962	0.00471	0.00246
6.69106	0.00314	0.04974	0.02168	0.04642	0.0025	0.16672	6.38123E-5		24.80686	0.01943	0.01109	0.00997	0.01979	0.00454	0.00226
6.69924	0.0031	0.04971	0.02168	0.04633	0.00247	0.17013	6.60074E-5		24.81505	0.01945	0.01121	0.01016	0.01996	0.00437	0.00207
6.70743	0.00306	0.04967	0.02168	0.04624	0.00243	0.17352	7.09527E-5		24.82323	0.01947	0.01132	0.01035	0.02013	0.00419	0.00189
6.71562	0.00303	0.04961	0.02167	0.04616	0.00238	0.17686	7.70643E-5		24.83142	0.0195	0.01144	0.01052	0.0203	0.00401	0.00171
6.72381	0.003	0.04956	0.02167	0.04609	0.00234	0.18015	8.32701E-5		24.83961	0.01951	0.01155	0.0107	0.02047	0.00382	0.00153
6.732	0.00297	0.0495	0.02167	0.04603	0.0023	0.18339	8.90989E-5		24.8478	0.01953	0.01166	0.01086	0.02063	0.00363	0.00136
6.74019	0.00294	0.04945	0.02166	0.04597	0.00227	0.18659	9.35727E-5		24.85599	0.01955	0.01177	0.01101	0.02078	0.00343	0.0012
6.74838	0.00291	0.0494	0.02166	0.04591	0.00222	0.18974	9.63663E-5		24.86418	0.01957	0.01188	0.01115	0.02093	0.00323	0.00105
6.75657	0.00287	0.04936	0.02166	0.04585	0.00218	0.19285	9.76503E-5		24.87237	0.01959	0.01199	0.01129	0.02109	0.00304	9.07376E-4
6.76476	0.00281	0.04932	0.02165	0.0458	0.00213	0.19593	9.76257E-5		24.88056	0.01962	0.01209	0.01142	0.02124	0.00285	7.72754E-4
6.77295	0.00277	0.04929	0.02164	0.04575	0.00209	0.19895	9.7116E-5		24.88875	0.01966	0.0122	0.01155	0.0214	0.00266	6.51745E-4
6.78114	0.00272	0.04925	0.02164	0.0457	0.00206	0.20191	9.64485E-5		24.89694	0.0197	0.01231	0.01168	0.02155	0.00247	5.47265E-4
6.78933	0.00269	0.04921	0.02164	0.04565	0.00203	0.20481	9.4816E-5		24.90513	0.01975	0.01241	0.01179	0.02169	0.00227	4.52749E-4
6.79752	0.00265	0.04918	0.02164	0.0456	0.002	0.20767	9.00398E-5		24.91332	0.0198	0.01251	0.0119	0.02182	0.00207	3.53873E-4
6.80571	0.00261	0.04915	0.02164	0.04554	0.00197	0.21048	8.45664E-5		24.92151	0.01985	0.0126	0.012	0.02195	0.00186	2.62958E-4
6.8139	0.00258	0.04913	0.02163	0.04546	0.00194	0.21321	7.97591E-5		24.9297	0.01989	0.01269	0.01209	0.02207	0.00164	1.91693E-4
6.82209	0.00255	0.04911	0.02163	0.04536	0.00191	0.21584	7.56154E-5		24.93789	0.01994	0.01278	0.01218	0.0222	0.00142	1.32106E-4
6.83028	0.00252	0.04908	0.02163	0.04527	0.00187	0.21843	7.35728E-5		24.94608	0.01998	0.01287	0.01227	0.02232	0.0012	7.74909E-5
6.83847	0.00249	0.04906	0.02162	0.04518	0.00182	0.22095	7.26664E-5		24.95427	0.02001	0.01295	0.01235	0.02243	9.66266E-4	3.09938E-5
6.84666	0.00246	0.04903	0.02161	0.04511	0.00177	0.22337	7.17999E-5		24.96246	0.02005	0.01303	0.01242	0.02254	7.31605E-4	-9.94533E-7
6.85485	0.00244	0.04898	0.02159	0.04504	0.00173	0.2257	7.0763E-5		24.97065	0.02007	0.0131	0.01251	0.02265	4.91605E-4	-2.08762E-5
6.86304	0.00242	0.04893	0.02158	0.04498	0.0017	0.22797	6.90157E-5		24.97884	0.02009	0.01317	0.01262	0.02275	2.45987E-4	-3.13065E-5
6.87123	0.00241	0.04887	0.02156	0.04491	0.00167	0.23016	6.79486E-5		24.98703	0.02011	0.01323	0.01274	0.02284	0	-3.59185E-5
6.87942	0.00239	0.0488	0.02154	0.04485	0.00164	0.23226	6.78311E-5		24.99522	0.02011	0.01329	0.01285	0.02294		-2.84521E-5
6.88761	0.00237	0.04873	0.02152	0.04479	0.00162	0.2343	6.79898E-5		25.00341	0.02012	0.01336	0.01296	0.02303		0
6.8958	0.00235	0.04867	0.0215	0.04473	0.00161	0.23628	6.71576E-5
6.90399	0.00232	0.04862	0.02148	0.04468	0.00161	0.23818	6.50249E-5
6.91218	0.00229	0.04857	0.02147	0.04462	0.00161	0.23998	6.33355E-5
6.92037	0.00226	0.04852	0.02145	0.04456	0.00161	0.24172	6.23587E-5
6.92856	0.00224	0.04847	0.02143	0.0445	0.00161	0.24339	6.1553E-5
6.93675	0.00222	0.04842	0.02141	0.04443	0.00161	0.24498	6.04544E-5
6.94494	0.00221	0.04837	0.0214	0.04436	0.00161	0.24647	5.88318E-5
6.95313	0.00219	0.04832	0.02138	0.0443	0.0016	0.24787	5.57781E-5
6.96132	0.00218	0.04827	0.02136	0.04423	0.0016	0.24917	5.17988E-5
6.96951	0.00217	0.0482	0.02134	0.04417	0.0016	0.25038	4.41941E-5
6.9777	0.00215	0.04812	0.02133	0.04412	0.00159	0.25151	3.72263E-5
6.98589	0.00213	0.04804	0.02132	0.04409	0.00157	0.25257	3.43706E-5
6.99408	0.00211	0.04797	0.02132	0.04405	0.00154	0.25355	3.56134E-5
7.00227	0.00208	0.0479	0.02131	0.04402	0.00152	0.25445	3.89072E-5
7.01046	0.00205	0.04783	0.0213	0.04398	0.00151	0.25527	4.2513E-5
7.01865	0.00202	0.04777	0.02129	0.04395	0.00149	0.25602	4.56189E-5
7.02684	0.00198	0.04772	0.02128	0.04391	0.00148	0.25671	4.80276E-5
7.03503	0.00193	0.04767	0.02127	0.04387	0.00147	0.25734	4.92684E-5
7.04322	0.00189	0.04764	0.02127	0.04382	0.00146	0.25791	4.73893E-5
7.05141	0.00186	0.04762	0.02128	0.04376	0.00145	0.25841	4.67932E-5
7.0596	0.00182	0.0476	0.02129	0.04371	0.00143	0.25886	4.80859E-5
7.06779	0.00179	0.04758	0.02129	0.04366	0.00142	0.25925	4.98503E-5
7.07597	0.00175	0.04757	0.0213	0.0436	0.0014	0.25958	5.14628E-5
7.08416	0.00172	0.04756	0.0213	0.04355	0.00138	0.25984	5.26708E-5
7.09235	0.00169	0.04755	0.0213	0.0435	0.00137	0.26	5.25687E-5
7.10054	0.00166	0.04753	0.02129	0.04344	0.00136	0.26011	5.09946E-5
7.10873	0.00163	0.04752	0.02128	0.04339	0.00135	0.26015	4.81782E-5
7.11692	0.00159	0.0475	0.02126	0.04334	0.00135	0.26014	4.46556E-5
7.12511	0.00155	0.04748	0.02123	0.0433	0.00134	0.26008	4.06523E-5
7.1333	0.00152	0.04746	0.02119	0.04326	0.00133	0.25996	3.58322E-5
7.14149	0.00149	0.04744	0.02116	0.04321	0.00131	0.25977	3.08459E-5
7.14968	0.00146	0.04741	0.02113	0.04317	0.0013	0.25952	2.60477E-5
7.15787	0.00143	0.04736	0.02109	0.04313	0.00129	0.25921	2.09529E-5
7.16606	0.0014	0.04732	0.02106	0.0431	0.00128	0.25885	1.5109E-5
7.17425	0.00138	0.04728	0.02102	0.04307	0.00127	0.25843	1.20697E-5
7.18244	0.00136	0.04723	0.02098	0.04303	0.00126	0.25796	1.1953E-5
7.19063	0.00134	0.04718	0.02094	0.043	0.00124	0.25744	1.30551E-5
7.19882	0.00132	0.04714	0.02091	0.04297	0.00121	0.25687	1.49712E-5
7.20701	0.0013	0.0471	0.02088	0.04293	0.00118	0.25623	1.85182E-5
7.2152	0.00128	0.04706	0.02084	0.04288	0.00115	0.25554	2.25263E-5
7.22339	0.00126	0.04702	0.02081	0.04282	0.00113	0.2548	2.62363E-5
7.23158	0.00124	0.04698	0.02078	0.04275	0.00111	0.25403	2.9214E-5
7.23977	0.00121	0.04696	0.02075	0.04269	0.00108	0.25324	2.70832E-5
7.24796	0.00118	0.04694	0.02072	0.04263	0.00106	0.25244	2.26808E-5
7.25615	0.00113	0.04691	0.02069	0.04257	0.00104	0.25161	1.83912E-5
7.26434	0.0011	0.04689	0.02066	0.0425	0.00101	0.25073	1.44173E-5
7.27253	0.00106	0.04687	0.02064	0.04244	9.71234E-4	0.24983	1.42079E-5
7.28072	0.00103	0.04686	0.02061	0.04238	9.32732E-4	0.24889	1.64398E-5
7.28891	9.9898E-4	0.04685	0.02059	0.04232	8.95239E-4	0.2479	1.90436E-5
7.2971	9.69771E-4	0.04683	0.02056	0.04226	8.57955E-4	0.24689	2.17562E-5
7.30529	9.43499E-4	0.04682	0.02053	0.04219	8.18907E-4	0.24585	2.52814E-5
7.31348	9.19728E-4	0.0468	0.0205	0.04212	7.77052E-4	0.24479	2.94081E-5
7.32167	8.97518E-4	0.04678	0.02048	0.04206	7.28655E-4	0.24372	3.32676E-5
7.32986	8.762E-4	0.04675	0.02046	0.04201	6.78273E-4	0.24263	3.64634E-5
7.33805	8.548E-4	0.04672	0.02044	0.04196	6.31312E-4	0.24155	3.76602E-5
7.34624	8.32769E-4	0.04669	0.02042	0.04192	5.87922E-4	0.24046	3.6963E-5
7.35443	8.08115E-4	0.04665	0.0204	0.04188	5.4642E-4	0.23935	3.45866E-5
7.36262	7.82745E-4	0.04662	0.02038	0.04185	5.00352E-4	0.23819	2.86647E-5
7.37081	7.57961E-4	0.04658	0.02036	0.04181	4.4734E-4	0.237	2.49921E-5
7.379	7.32909E-4	0.04652	0.02035	0.04178	3.90582E-4	0.2358	2.47706E-5
7.38719	7.05652E-4	0.04647	0.02035	0.04174	3.3946E-4	0.23459	2.68284E-5
7.39538	6.693E-4	0.04641	0.02035	0.04168	2.95512E-4	0.23338	3.02034E-5
7.40357	6.2384E-4	0.04636	0.02035	0.04163	2.5759E-4	0.23218	3.38176E-5
7.41176	5.83335E-4	0.0463	0.02035	0.04158	2.22887E-4	0.23098	3.68274E-5
7.41995	5.61854E-4	0.04625	0.02035	0.04154	1.89985E-4	0.22976	3.88851E-5
7.42814	5.50128E-4	0.0462	0.02035	0.04151	1.59272E-4	0.22856	3.87655E-5
7.43633	5.39913E-4	0.04614	0.02035	0.04147	1.30378E-4	0.22737	3.84451E-5
7.44452	5.29719E-4	0.04607	0.02035	0.04142	1.02477E-4	0.22616	3.84889E-5
7.45271	5.1642E-4	0.04601	0.02035	0.04137	7.60159E-5	0.22493	3.85468E-5
7.46089	4.98623E-4	0.04594	0.02036	0.04132	6.01929E-5	0.22368	3.86161E-5
7.46908	4.74816E-4	0.04587	0.02036	0.04126	6.45738E-5	0.2224	3.88311E-5
7.47727	4.49356E-4	0.04582	0.02037	0.04121	7.55828E-5	0.22112	3.90707E-5
7.48546	4.24711E-4	0.04577	0.02037	0.04116	8.47536E-5	0.21983	3.92409E-5
7.49365	4.00716E-4	0.04572	0.02036	0.04111	9.17096E-5	0.21852	3.92326E-5
7.50184	3.76583E-4	0.04568	0.02036	0.04106	9.49882E-5	0.21722	3.86497E-5
7.51003	3.5065E-4	0.04562	0.02036	0.04102	9.27811E-5	0.21591	3.85724E-5
7.51822	3.17975E-4	0.04557	0.02034	0.04097	8.64726E-5	0.2146	3.89021E-5
7.52641	2.88732E-4	0.04554	0.02032	0.04092	8.15334E-5	0.21328	3.91041E-5
7.5346	2.6787E-4	0.04551	0.02031	0.04087	7.86768E-5	0.21199	3.90812E-5
7.54279	2.50113E-4	0.04549	0.02029	0.04082	7.56067E-5	0.21071	3.87795E-5
7.55098	2.33217E-4	0.04546	0.02028	0.04078	7.15775E-5	0.20942	3.92587E-5
7.55917	2.18907E-4	0.04543	0.02026	0.04072	6.6509E-5	0.20814	4.35136E-5
7.56736	2.05187E-4	0.04539	0.02023	0.04065	6.03135E-5	0.20687	4.91507E-5
7.57555	1.9056E-4	0.04534	0.0202	0.04058	5.18743E-5	0.20562	5.44053E-5
7.58374	1.73192E-4	0.0453	0.02018	0.04052	4.05135E-5	0.20437	5.89877E-5
7.59193	1.50382E-4	0.04526	0.02015	0.04045	2.28018E-5	0.20309	5.98039E-5
7.60012	1.26054E-4	0.04521	0.02013	0.04039	-5.86825E-6	0.20179	5.84741E-5
7.60831	1.02086E-4	0.04515	0.02011	0.04033	-3.14464E-5	0.2005	5.64487E-5
7.6165	7.31935E-5	0.04508	0.02009	0.04027	-5.34453E-5	0.19922	5.25938E-5
7.62469	4.15354E-5	0.04501	0.02008	0.04022	-7.54217E-5	0.19798	4.48411E-5
7.63288	1.31082E-5	0.04495	0.02008	0.04016	-9.87222E-5	0.19676	3.40921E-5
7.64107	-1.07701E-5	0.04489	0.02007	0.04011	-1.25438E-4	0.19554	2.91034E-5
7.64926	-3.22445E-5	0.04483	0.02006	0.04006	-1.53699E-4	0.1943	2.93095E-5
7.65745	-5.26561E-5	0.04476	0.02005	0.04004	-1.75487E-4	0.19304	3.05581E-5
7.66564	-7.25452E-5	0.04469	0.02004	0.04004	-1.93729E-4	0.19179	3.17594E-5
7.67383	-9.21199E-5	0.04461	0.02001	0.04005	-2.11917E-4	0.19055	3.28652E-5
7.68202	-1.11264E-4	0.04454	0.01999	0.04005	-2.30408E-4	0.18934	3.38677E-5
7.69021	-1.25198E-4	0.04447	0.01996	0.04006	-2.50331E-4	0.18813	3.47288E-5
7.6984	-1.34795E-4	0.04442	0.01992	0.04005	-2.72272E-4	0.18691	3.51634E-5
7.70659	-1.41845E-4	0.04437	0.01987	0.04005	-2.96146E-4	0.1857	3.38855E-5
7.71478	-1.4776E-4	0.04433	0.01984	0.04003	-3.29438E-4	0.1845	3.0715E-5
7.72297	-1.53813E-4	0.04429	0.01981	0.04001	-3.68326E-4	0.18332	2.63012E-5
7.73116	-1.6031E-4	0.04425	0.01979	0.03998	-4.06841E-4	0.18218	2.50071E-5
7.73935	-1.68014E-4	0.04422	0.01977	0.03994	-4.43874E-4	0.18105	2.60657E-5
7.74754	-1.85374E-4	0.04417	0.01976	0.0399	-4.79583E-4	0.17992	2.75236E-5
7.75573	-2.08041E-4	0.04413	0.01974	0.03984	-5.14251E-4	0.17879	2.86806E-5
7.76392	-2.32128E-4	0.0441	0.01972	0.03978	-5.48803E-4	0.17768	2.93366E-5
7.77211	-2.59994E-4	0.04407	0.0197	0.03973	-5.88128E-4	0.17657	2.88881E-5
7.7803	-2.8736E-4	0.04405	0.01968	0.03968	-6.42321E-4	0.17549	2.41894E-5
7.78849	-3.11135E-4	0.04404	0.01966	0.03963	-7.03939E-4	0.17442	2.26145E-5
7.79668	-3.33041E-4	0.04404	0.01963	0.03959	-7.61308E-4	0.17334	2.38611E-5
7.80487	-3.54949E-4	0.04403	0.01961	0.03954	-8.10991E-4	0.17227	2.52007E-5
7.81306	-3.77544E-4	0.04403	0.01958	0.03949	-8.46008E-4	0.17122	2.63436E-5
7.82125	-4.04E-4	0.04402	0.01955	0.03943	-8.70332E-4	0.17018	2.69319E-5
7.82944	-4.38918E-4	0.044	0.01952	0.03935	-8.88108E-4	0.16912	2.4794E-5
7.83763	-4.80078E-4	0.04397	0.0195	0.03928	-9.022E-4	0.16804	2.37098E-5
7.84581	-5.19832E-4	0.04393	0.01947	0.03922	-9.13964E-4	0.16698	2.47763E-5
7.854	-5.56676E-4	0.04389	0.01943	0.03916	-9.24467E-4	0.16595	2.72896E-5
7.86219	-5.88955E-4	0.04384	0.0194	0.0391	-9.35057E-4	0.16493	3.05986E-5
7.87038	-6.17567E-4	0.0438	0.01936	0.03905	-9.46973E-4	0.16393	3.38702E-5
7.87857	-6.4413E-4	0.04376	0.01931	0.03899	-9.6051E-4	0.16296	3.62371E-5
7.88676	-6.6947E-4	0.04372	0.01925	0.03893	-9.75674E-4	0.16201	3.72812E-5
7.89495	-6.9389E-4	0.04368	0.01919	0.03887	-9.97725E-4	0.16108	3.52495E-5
7.90314	-7.1805E-4	0.04364	0.01914	0.03883	-0.00103	0.16015	3.17312E-5
7.91133	-7.48516E-4	0.0436	0.01909	0.03879	-0.00107	0.15922	2.94765E-5
7.91952	-7.88155E-4	0.04355	0.01904	0.03876	-0.0011	0.15829	3.03833E-5
7.92771	-8.32588E-4	0.04351	0.019	0.03873	-0.00113	0.15735	3.2534E-5
7.9359	-8.83091E-4	0.04346	0.01896	0.0387	-0.00115	0.15642	3.45285E-5
7.94409	-9.26019E-4	0.04342	0.01892	0.03867	-0.00118	0.15552	3.62292E-5
7.95228	-9.53725E-4	0.04337	0.01889	0.03863	-0.00121	0.15465	3.71344E-5
7.96047	-9.70189E-4	0.04333	0.01885	0.03858	-0.00125	0.15379	3.65849E-5
7.96866	-9.75199E-4	0.04328	0.01882	0.03853	-0.00128	0.15296	3.14312E-5
7.97685	-9.76539E-4	0.04324	0.01879	0.03848	-0.00131	0.15214	2.61924E-5
7.98504	-9.80235E-4	0.0432	0.01876	0.03843	-0.00135	0.1513	2.2715E-5
7.99323	-9.8715E-4	0.04316	0.01873	0.03838	-0.00138	0.15047	2.21115E-5
8.00142	-9.98907E-4	0.04313	0.01869	0.03835	-0.00141	0.14964	2.27586E-5
8.00961	-0.00102	0.04309	0.01864	0.03833	-0.00143	0.14883	2.33856E-5
8.0178	-0.00105	0.04305	0.0186	0.03831	-0.00146	0.14803	2.39216E-5
8.02599	-0.00107	0.04301	0.01856	0.03829	-0.00148	0.14726	2.41978E-5
8.03418	-0.0011	0.04296	0.01852	0.03826	-0.00151	0.14648	2.44684E-5
8.04237	-0.00112	0.04292	0.01849	0.03825	-0.00154	0.14573	2.47351E-5
8.05056	-0.00114	0.04288	0.01845	0.03823	-0.00157	0.14498	2.49201E-5
8.05875	-0.00116	0.04285	0.01842	0.03821	-0.00161	0.14424	2.4936E-5
8.06694	-0.00117	0.04282	0.01838	0.03819	-0.00165	0.14352	2.42912E-5
8.07513	-0.0012	0.04279	0.01834	0.03817	-0.00169	0.14279	2.19284E-5
8.08332	-0.00123	0.04275	0.0183	0.03815	-0.00172	0.14207	1.93363E-5
8.09151	-0.00127	0.04271	0.01826	0.03813	-0.00174	0.14138	1.93108E-5
8.0997	-0.0013	0.04266	0.01823	0.0381	-0.00175	0.14069	2.03772E-5
8.10789	-0.00134	0.04261	0.01819	0.03807	-0.00176	0.14	2.08741E-5
8.11608	-0.00138	0.04257	0.01814	0.03804	-0.00178	0.13929	2.05478E-5
8.12427	-0.00142	0.04253	0.0181	0.03801	-0.00179	0.13854	1.89801E-5
8.13246	-0.00145	0.04249	0.01805	0.03796	-0.00181	0.1378	1.61035E-5
8.14065	-0.00147	0.04245	0.01801	0.0379	-0.00183	0.13709	1.22924E-5
8.14884	-0.0015	0.0424	0.01798	0.03783	-0.00183	0.13638	1.04059E-5
8.15703	-0.00153	0.04236	0.01794	0.03777	-0.00182	0.1357	9.86867E-6
8.16522	-0.00155	0.04231	0.01791	0.03772	-0.0018	0.13504	9.78545E-6
8.17341	-0.00157	0.04228	0.01787	0.03767	-0.00178	0.13439	1.07848E-5
8.1816	-0.00158	0.04225	0.01783	0.03762	-0.00177	0.13375	1.32515E-5
8.18979	-0.00159	0.04223	0.01779	0.03758	-0.00177	0.13312	1.70846E-5
8.19798	-0.00159	0.0422	0.01775	0.03752	-0.00177	0.13251	2.13783E-5
8.20617	-0.00159	0.04218	0.01771	0.03745	-0.00177	0.13191	2.56894E-5
8.21436	-0.0016	0.04216	0.01767	0.03738	-0.00177	0.13132	2.95029E-5
8.22254	-0.00161	0.04213	0.01763	0.0373	-0.00178	0.13073	2.97212E-5
8.23073	-0.00164	0.0421	0.0176	0.03724	-0.00179	0.13014	2.91882E-5
8.23892	-0.00167	0.04206	0.01756	0.03718	-0.00181	0.12955	2.90869E-5
8.24711	-0.00171	0.04202	0.01753	0.03713	-0.00183	0.12896	2.88841E-5
8.2553	-0.00175	0.04198	0.0175	0.03709	-0.00185	0.12837	2.72528E-5
8.26349	-0.00179	0.04194	0.01747	0.03705	-0.00187	0.12778	2.36407E-5
8.27168	-0.00183	0.0419	0.01743	0.03701	-0.00189	0.12719	1.78816E-5
8.27987	-0.00186	0.04186	0.0174	0.03697	-0.00191	0.12663	1.00697E-5
8.28806	-0.00189	0.04183	0.01737	0.03692	-0.00194	0.12607	1.55448E-6
8.29625	-0.00192	0.04181	0.01734	0.03688	-0.00196	0.12552	-3.6551E-6
8.30444	-0.00195	0.04177	0.01733	0.03682	-0.00198	0.12497	-6.65298E-6
8.31263	-0.00197	0.04174	0.01732	0.03675	-0.00201	0.12444	-9.15048E-6
8.32082	-0.002	0.04169	0.01732	0.03668	-0.00203	0.12393	-1.14721E-5
8.32901	-0.00202	0.04164	0.01732	0.03663	-0.00206	0.12342	-1.44043E-5
8.3372	-0.00204	0.04158	0.01732	0.03658	-0.00209	0.12289	-1.801E-5
8.34539	-0.00207	0.04152	0.01732	0.03653	-0.00212	0.12236	-1.94481E-5
8.35358	-0.00211	0.04145	0.01732	0.03649	-0.00214	0.12184	-1.90652E-5
8.36177	-0.00217	0.04138	0.01731	0.03646	-0.00217	0.12132	-1.80921E-5
8.36996	-0.00221	0.04129	0.01729	0.03642	-0.0022	0.12078	-1.71594E-5
8.37815	-0.00225	0.04119	0.01727	0.03638	-0.00223	0.12026	-1.62417E-5
8.38634	-0.00228	0.0411	0.01725	0.03634	-0.00227	0.11977	-1.28428E-5
8.39453	-0.00231	0.04102	0.01721	0.03628	-0.00232	0.11929	-7.32539E-6
8.40272	-0.00234	0.04095	0.01718	0.03622	-0.00237	0.11879	-1.63915E-6
8.41091	-0.00237	0.04089	0.01714	0.03617	-0.00242	0.1183	3.60737E-6
8.4191	-0.00241	0.04083	0.01711	0.03613	-0.00247	0.11783	8.15968E-6
8.42729	-0.00244	0.04078	0.01707	0.0361	-0.00253	0.11739	1.17355E-5
8.43548	-0.00246	0.04073	0.01704	0.03606	-0.00258	0.11695	1.57965E-5
8.44367	-0.00245	0.04069	0.01701	0.03603	-0.00263	0.1165	2.01283E-5
8.45186	-0.00243	0.04064	0.01697	0.03599	-0.00267	0.11603	2.38046E-5
8.46005	-0.00241	0.0406	0.01694	0.03594	-0.00271	0.11555	2.66031E-5
8.46824	-0.00239	0.04056	0.0169	0.03587	-0.00272	0.11508	2.79744E-5
8.47643	-0.00238	0.04052	0.01686	0.03582	-0.00273	0.11465	2.5497E-5
8.48462	-0.00238	0.04048	0.01681	0.03576	-0.00273	0.11421	1.96215E-5
8.49281	-0.00239	0.04043	0.01676	0.03571	-0.00274	0.11377	1.65529E-5
8.501	-0.00239	0.04038	0.01671	0.03567	-0.00275	0.11334	1.53372E-5
8.50919	-0.0024	0.04033	0.01667	0.03563	-0.00276	0.1129	1.41779E-5
8.51738	-0.00242	0.04029	0.01663	0.03561	-0.00278	0.11244	1.26197E-5
8.52557	-0.00243	0.04024	0.01659	0.03559	-0.00281	0.11196	7.4736E-6
8.53376	-0.00245	0.04019	0.01655	0.03556	-0.00283	0.11148	2.96758E-6
8.54195	-0.00246	0.04015	0.01651	0.03554	-0.00286	0.111	3.21068E-6
8.55014	-0.00246	0.04011	0.01648	0.03551	-0.00288	0.11054	5.56611E-6
8.55833	-0.00247	0.04007	0.01645	0.03548	-0.00292	0.11011	7.97898E-6
8.56652	-0.00247	0.04004	0.01643	0.03544	-0.00297	0.10968	1.02085E-5
8.57471	-0.00248	0.04	0.0164	0.0354	-0.00303	0.10927	1.21227E-5
8.5829	-0.0025	0.03997	0.01637	0.03537	-0.00308	0.10884	1.21726E-5
8.59109	-0.00256	0.03993	0.01635	0.03534	-0.00311	0.10842	1.02441E-5
8.59928	-0.00262	0.0399	0.01634	0.0353	-0.00314	0.10802	6.74761E-6
8.60746	-0.00268	0.03987	0.01633	0.03527	-0.00317	0.10763	2.61482E-6
8.61565	-0.00274	0.03983	0.01632	0.03523	-0.0032	0.10723	2.99214E-6
8.62384	-0.00278	0.03979	0.01631	0.03519	-0.00322	0.10682	5.57592E-6
8.63203	-0.00282	0.03976	0.0163	0.03515	-0.00325	0.10641	7.99256E-6
8.64022	-0.00284	0.03973	0.0163	0.03511	-0.00327	0.106	1.01381E-5
8.64841	-0.00286	0.0397	0.01629	0.03507	-0.0033	0.1056	1.16065E-5
8.6566	-0.00288	0.03967	0.01628	0.03503	-0.00333	0.10519	1.08894E-5
8.66479	-0.00289	0.03964	0.01627	0.035	-0.00336	0.10477	6.82796E-6
8.67298	-0.00291	0.03962	0.01625	0.03496	-0.00339	0.10434	1.13911E-6
8.68117	-0.00292	0.03959	0.01624	0.03493	-0.00342	0.10392	-2.48641E-6
8.68936	-0.00294	0.03957	0.01623	0.0349	-0.00344	0.10349	-4.70306E-6
8.69755	-0.00295	0.03954	0.01622	0.03486	-0.00346	0.10308	-8.627E-6
8.70574	-0.00297	0.03951	0.01622	0.03483	-0.00349	0.10266	-1.53619E-5
8.71393	-0.00299	0.03947	0.01622	0.0348	-0.00351	0.10224	-2.58778E-5
8.72212	-0.00302	0.03944	0.01621	0.03476	-0.00354	0.10183	-3.20603E-5
8.73031	-0.00304	0.0394	0.0162	0.03473	-0.00358	0.10143	-3.40804E-5
8.7385	-0.00306	0.03936	0.01619	0.03469	-0.00361	0.10105	-3.48748E-5
8.74669	-0.00309	0.03932	0.01616	0.03465	-0.00364	0.10066	-3.49225E-5
8.75488	-0.00313	0.03928	0.01614	0.03461	-0.00366	0.10025	-3.44349E-5
8.76307	-0.00318	0.03925	0.0161	0.03458	-0.00367	0.09982	-3.43879E-5
8.77126	-0.00322	0.03922	0.01607	0.03454	-0.00368	0.09939	-3.52371E-5
8.77945	-0.00326	0.03918	0.01604	0.0345	-0.00369	0.09896	-3.72403E-5
8.78764	-0.00329	0.03915	0.01601	0.03445	-0.0037	0.09854	-3.65492E-5
8.79583	-0.00332	0.03912	0.01598	0.03439	-0.00371	0.09813	-3.35534E-5
8.80402	-0.00335	0.03909	0.01595	0.03434	-0.00372	0.09773	-3.02328E-5
8.81221	-0.00337	0.03906	0.01593	0.0343	-0.00374	0.09733	-2.68422E-5
8.8204	-0.0034	0.03903	0.0159	0.03426	-0.00376	0.09694	-2.14197E-5
8.82859	-0.00344	0.03902	0.01587	0.03423	-0.00378	0.09655	-1.49759E-5
8.83678	-0.00349	0.039	0.01585	0.0342	-0.0038	0.09618	-8.67588E-6
8.84497	-0.00353	0.03898	0.01582	0.03418	-0.00382	0.09581	-2.98483E-6
8.85316	-0.00358	0.03897	0.01578	0.03415	-0.00384	0.09546	1.87382E-6
8.86135	-0.00362	0.03896	0.01574	0.03413	-0.00386	0.09511	5.07496E-6
8.86954	-0.00365	0.03896	0.0157	0.0341	-0.00388	0.09474	8.29823E-6
8.87773	-0.00369	0.03895	0.01565	0.03407	-0.0039	0.09436	1.20302E-5
8.88592	-0.00372	0.03894	0.0156	0.03403	-0.00393	0.09397	1.55656E-5
8.89411	-0.00374	0.03893	0.01555	0.034	-0.00396	0.09358	1.868E-5
8.9023	-0.00375	0.0389	0.01551	0.03396	-0.00399	0.09316	2.11462E-5
8.91049	-0.00376	0.03887	0.01546	0.03391	-0.00401	0.09275	2.17598E-5
8.91868	-0.00377	0.03883	0.01542	0.03385	-0.00403	0.09235	1.76919E-5
8.92687	-0.00378	0.03878	0.01538	0.0338	-0.00404	0.09195	1.43366E-5
8.93506	-0.00378	0.03872	0.01535	0.03375	-0.00406	0.09158	1.28844E-5
8.94325	-0.00377	0.03866	0.01532	0.0337	-0.00407	0.09121	1.20609E-5
8.95144	-0.00376	0.03861	0.01529	0.03366	-0.00408	0.09084	1.15228E-5
8.95963	-0.00374	0.03857	0.01525	0.03362	-0.00409	0.09044	1.13775E-5
8.96782	-0.00373	0.03852	0.01522	0.03357	-0.0041	0.09003	1.38368E-5
8.97601	-0.00372	0.03847	0.01519	0.03353	-0.00411	0.0896	1.7826E-5
8.9842	-0.00371	0.03842	0.01516	0.03348	-0.00413	0.08917	2.17962E-5
8.99238	-0.0037	0.03836	0.01513	0.03343	-0.00416	0.08876	2.54782E-5
9.00057	-0.00368	0.0383	0.0151	0.03338	-0.00418	0.08836	2.8812E-5
9.00876	-0.00366	0.03824	0.01507	0.03334	-0.00419	0.08796	3.07854E-5
9.01695	-0.00364	0.03818	0.01504	0.03331	-0.00419	0.08756	2.88276E-5
9.02514	-0.00363	0.03811	0.01502	0.03327	-0.0042	0.08715	2.69318E-5
9.03333	-0.00361	0.03803	0.01499	0.03323	-0.00421	0.08674	2.58591E-5
9.04152	-0.0036	0.03795	0.01497	0.0332	-0.00423	0.08632	2.47878E-5
9.04971	-0.0036	0.03788	0.01495	0.03318	-0.00425	0.0859	2.36032E-5
9.0579	-0.00359	0.0378	0.01493	0.03315	-0.00427	0.08548	2.19349E-5
9.06609	-0.00359	0.03775	0.01491	0.03314	-0.0043	0.08504	2.0172E-5
9.07428	-0.00359	0.0377	0.01488	0.03313	-0.00434	0.0846	1.83911E-5
9.08247	-0.0036	0.03766	0.01486	0.03312	-0.00438	0.08418	1.64319E-5
9.09066	-0.00361	0.03762	0.01482	0.03311	-0.00441	0.0838	1.33573E-5
9.09885	-0.00362	0.03759	0.01479	0.0331	-0.00445	0.08341	7.83466E-6
9.10704	-0.00363	0.03756	0.01476	0.03309	-0.00448	0.08302	1.26295E-6
9.11523	-0.00364	0.03753	0.01474	0.03307	-0.0045	0.08261	-3.06102E-6
9.12342	-0.00366	0.0375	0.01473	0.03305	-0.00452	0.0822	-5.98893E-6
9.13161	-0.00367	0.03747	0.01471	0.03302	-0.00454	0.08182	-8.62241E-6
9.1398	-0.00369	0.03745	0.01469	0.033	-0.00456	0.08147	-1.08125E-5
9.14799	-0.00372	0.03743	0.01467	0.03299	-0.00458	0.08112	-1.01117E-5
9.15618	-0.00375	0.0374	0.01465	0.03297	-0.0046	0.08078	-7.31986E-6
9.16437	-0.00377	0.03737	0.01463	0.03296	-0.00463	0.08043	-4.33933E-6
9.17256	-0.0038	0.03734	0.0146	0.03294	-0.00465	0.08009	-1.65199E-6
9.18075	-0.00383	0.0373	0.01456	0.03293	-0.00467	0.07977	2.71645E-7
9.18894	-0.00387	0.03726	0.01453	0.03291	-0.0047	0.07944	-2.1315E-6
9.19713	-0.0039	0.03722	0.01449	0.03289	-0.00472	0.0791	-3.98964E-6
9.20532	-0.00393	0.03718	0.01445	0.03287	-0.00475	0.07877	-3.77522E-6
9.21351	-0.00396	0.03714	0.01442	0.03285	-0.00477	0.07845	-3.00157E-6
9.2217	-0.004	0.03709	0.01438	0.03282	-0.0048	0.07813	-2.41233E-6
9.22989	-0.00403	0.03704	0.01435	0.03279	-0.00481	0.07782	-2.20005E-6
9.23808	-0.00405	0.03698	0.0143	0.03276	-0.00483	0.07752	-2.36486E-6
9.24627	-0.00408	0.03691	0.01426	0.03272	-0.00486	0.07719	-1.48865E-7
9.25446	-0.0041	0.03686	0.01423	0.03269	-0.00489	0.07685	4.2337E-6
9.26265	-0.00413	0.03681	0.0142	0.03266	-0.00492	0.0765	8.75662E-6
9.27084	-0.00415	0.03676	0.01419	0.03262	-0.00496	0.07614	1.27944E-5
9.27903	-0.0042	0.03671	0.01418	0.03259	-0.00499	0.07577	1.62235E-5
9.28722	-0.00425	0.03666	0.01417	0.03255	-0.00502	0.07541	1.84176E-5
9.29541	-0.00429	0.03661	0.01416	0.0325	-0.00505	0.07506	1.6779E-5
9.3036	-0.00433	0.03656	0.01415	0.03244	-0.00509	0.07471	1.40746E-5
9.31179	-0.00436	0.03651	0.01415	0.03237	-0.00513	0.07436	1.66971E-5
9.31998	-0.0044	0.03647	0.01413	0.03232	-0.00516	0.07398	2.16282E-5
9.32817	-0.00443	0.03642	0.01412	0.03226	-0.0052	0.07361	2.62486E-5
9.33636	-0.00446	0.03637	0.0141	0.03221	-0.00523	0.07327	3.05175E-5
9.34455	-0.00448	0.03632	0.01408	0.03216	-0.00527	0.07294	3.40434E-5
9.35274	-0.00452	0.03627	0.01406	0.0321	-0.00529	0.07262	3.27352E-5
9.36093	-0.00455	0.03623	0.01403	0.03206	-0.00531	0.07227	3.10451E-5
9.36911	-0.00458	0.03619	0.014	0.03201	-0.00532	0.07193	3.03428E-5
9.3773	-0.00461	0.03615	0.01397	0.03196	-0.00533	0.0716	2.97143E-5
9.38549	-0.00464	0.03611	0.01394	0.03192	-0.00534	0.07126	2.90033E-5
9.39368	-0.00467	0.03607	0.01391	0.03187	-0.00535	0.07093	2.71022E-5
9.40187	-0.00469	0.03603	0.01388	0.03183	-0.00536	0.07062	2.45609E-5
9.41006	-0.00471	0.03599	0.01385	0.03179	-0.00536	0.07031	2.18481E-5
9.41825	-0.00473	0.03595	0.01382	0.03175	-0.00537	0.07002	1.81693E-5
9.42644	-0.00474	0.03589	0.0138	0.03171	-0.00539	0.06974	1.23403E-5
9.43463	-0.00474	0.03584	0.01377	0.03167	-0.00542	0.06946	5.97895E-6
9.44282	-0.00473	0.0358	0.01376	0.03162	-0.00544	0.06916	2.61252E-8
9.45101	-0.00473	0.03577	0.01375	0.03158	-0.00546	0.06885	-5.96429E-6
9.4592	-0.00473	0.03574	0.01374	0.03153	-0.00548	0.06853	-1.27853E-5
9.46739	-0.00473	0.0357	0.01374	0.03148	-0.0055	0.06821	-2.11441E-5
9.47558	-0.00473	0.03566	0.01373	0.03143	-0.00551	0.0679	-2.90434E-5
9.48377	-0.00474	0.0356	0.01373	0.03137	-0.00553	0.06761	-3.54278E-5
9.49196	-0.00473	0.03555	0.01372	0.03132	-0.00555	0.06733	-3.97237E-5
9.50015	-0.00472	0.0355	0.0137	0.03127	-0.00558	0.06704	-3.94361E-5
9.50834	-0.0047	0.03546	0.01368	0.03122	-0.0056	0.06674	-3.62398E-5
9.51653	-0.00468	0.03542	0.01365	0.03117	-0.00563	0.06646	-3.25754E-5
9.52472	-0.00466	0.03539	0.01363	0.03113	-0.00565	0.0662	-3.02236E-5
9.53291	-0.00465	0.03537	0.0136	0.03108	-0.00567	0.06595	-2.98002E-5
9.5411	-0.00464	0.03537	0.01356	0.03103	-0.00568	0.06569	-3.18849E-5
9.54929	-0.00463	0.03537	0.01352	0.03099	-0.00569	0.06541	-3.22184E-5
9.55748	-0.00462	0.03536	0.01348	0.03094	-0.00571	0.06515	-3.1164E-5
9.56567	-0.0046	0.03536	0.01345	0.0309	-0.00572	0.06491	-3.06712E-5
9.57386	-0.00459	0.03535	0.01343	0.03086	-0.00574	0.06468	-3.11101E-5
9.58205	-0.00458	0.03533	0.0134	0.03082	-0.00575	0.06445	-3.27927E-5
9.59024	-0.00457	0.03532	0.01338	0.03077	-0.00577	0.06421	-3.33534E-5
9.59843	-0.00455	0.03529	0.01337	0.03072	-0.00579	0.06395	-3.3743E-5
9.60662	-0.00454	0.03527	0.01335	0.03068	-0.00582	0.06371	-3.50639E-5
9.61481	-0.00453	0.03522	0.01334	0.03065	-0.00584	0.06348	-3.82771E-5
9.623	-0.00453	0.03517	0.01333	0.03062	-0.00586	0.06327	-4.47757E-5
9.63119	-0.00454	0.03512	0.01331	0.03061	-0.00588	0.06306	-5.01473E-5
9.63938	-0.00456	0.03507	0.01329	0.03059	-0.0059	0.06282	-5.32177E-5
9.64757	-0.00459	0.03502	0.01328	0.03057	-0.00592	0.06257	-5.52898E-5
9.65576	-0.00462	0.03497	0.01325	0.03054	-0.00594	0.06234	-5.67653E-5
9.66395	-0.00463	0.03492	0.01323	0.03053	-0.00596	0.06213	-5.77252E-5
9.67214	-0.00465	0.03488	0.01321	0.03051	-0.00597	0.06194	-5.84988E-5
9.68033	-0.00466	0.03483	0.01318	0.0305	-0.00598	0.06175	-5.92382E-5
9.68852	-0.00467	0.03479	0.01315	0.03048	-0.00599	0.06157	-5.9974E-5
9.69671	-0.00467	0.03475	0.01312	0.03046	-0.006	0.0614	-6.10608E-5
9.7049	-0.00468	0.03471	0.01308	0.03043	-0.00601	0.06125	-6.58149E-5
9.71309	-0.00469	0.03467	0.01305	0.0304	-0.00602	0.06111	-7.22246E-5
9.72128	-0.0047	0.03464	0.01301	0.03037	-0.00603	0.06098	-7.83641E-5
9.72947	-0.00471	0.0346	0.01298	0.03034	-0.00606	0.06084	-8.22029E-5
9.73766	-0.00473	0.03456	0.01296	0.03032	-0.00609	0.06068	-8.42167E-5
9.74585	-0.00476	0.03453	0.01293	0.0303	-0.00612	0.06054	-8.48408E-5
9.75403	-0.0048	0.03449	0.01292	0.03027	-0.00614	0.0604	-8.08651E-5
9.76222	-0.00483	0.03444	0.0129	0.03024	-0.00617	0.06026	-7.51415E-5
9.77041	-0.00487	0.03439	0.0129	0.03022	-0.00621	0.06012	-6.96118E-5
9.7786	-0.0049	0.03433	0.01289	0.03019	-0.00624	0.05999	-6.22525E-5
9.78679	-0.00493	0.03427	0.01289	0.03014	-0.00628	0.05986	-5.41341E-5
9.79498	-0.00495	0.03421	0.01288	0.0301	-0.00631	0.05974	-4.64465E-5
9.80317	-0.00497	0.03415	0.01287	0.03006	-0.00634	0.05963	-3.9414E-5
9.81136	-0.00496	0.03409	0.01285	0.03003	-0.00637	0.05951	-3.30673E-5
9.81955	-0.00495	0.03403	0.01282	0.03	-0.00639	0.05939	-2.7689E-5
9.82774	-0.00494	0.03397	0.01279	0.02999	-0.00641	0.05927	-2.56105E-5
9.83593	-0.00493	0.03392	0.01276	0.02997	-0.00642	0.05915	-2.50408E-5
9.84412	-0.00492	0.03387	0.01273	0.02996	-0.00643	0.05905	-2.4592E-5
9.85231	-0.00492	0.03381	0.0127	0.02994	-0.00643	0.05895	-2.4755E-5
9.8605	-0.00494	0.03374	0.01267	0.02992	-0.00644	0.05886	-2.78635E-5
9.86869	-0.00496	0.03367	0.01263	0.0299	-0.00644	0.05876	-3.29555E-5
9.87688	-0.00498	0.0336	0.01259	0.02987	-0.00644	0.05867	-3.83478E-5
9.88507	-0.005	0.03354	0.01254	0.02982	-0.00645	0.05859	-4.38E-5
9.89326	-0.00503	0.03348	0.01251	0.02976	-0.00646	0.05852	-5.04674E-5
9.90145	-0.00506	0.03342	0.0125	0.0297	-0.00647	0.05844	-5.56082E-5
9.90964	-0.00509	0.03337	0.0125	0.02965	-0.00648	0.05836	-5.87707E-5
9.91783	-0.00512	0.03333	0.01249	0.0296	-0.00651	0.05829	-6.15274E-5
9.92602	-0.00516	0.03329	0.01248	0.02955	-0.00653	0.05822	-6.44159E-5
9.93421	-0.00519	0.03325	0.01248	0.02951	-0.00654	0.05814	-6.76732E-5
9.9424	-0.00522	0.03321	0.01247	0.02947	-0.00655	0.05805	-7.00944E-5
9.95059	-0.00525	0.03317	0.01247	0.02943	-0.00657	0.05796	-7.19608E-5
9.95878	-0.00528	0.03313	0.01246	0.02939	-0.00658	0.05787	-7.37314E-5
9.96697	-0.00531	0.03309	0.01246	0.02934	-0.00659	0.05778	-7.51225E-5
9.97516	-0.00534	0.03305	0.01246	0.02929	-0.0066	0.05768	-7.2288E-5
9.98335	-0.00537	0.03301	0.01245	0.02924	-0.00661	0.05761	-6.7135E-5
9.99154	-0.00542	0.03297	0.01245	0.02919	-0.00664	0.05756	-6.18847E-5
9.99973	-0.00547	0.03295	0.01245	0.02913	-0.00667	0.05752	-5.67249E-5
10.00792	-0.00551	0.03293	0.01245	0.02907	-0.0067	0.05748	-5.13495E-5
10.01611	-0.00556	0.03291	0.01244	0.02901	-0.00673	0.05745	-4.60839E-5
10.0243	-0.00561	0.0329	0.01243	0.02896	-0.00675	0.05743	-4.12331E-5
10.03249	-0.00565	0.03288	0.01241	0.02891	-0.00679	0.05741	-3.71429E-5
10.04068	-0.00569	0.03286	0.01238	0.02887	-0.00682	0.05738	-3.73541E-5
10.04887	-0.00573	0.03284	0.01236	0.02883	-0.00685	0.05735	-4.10165E-5
10.05706	-0.00577	0.03281	0.01233	0.02879	-0.00686	0.0573	-4.53776E-5
10.06525	-0.00581	0.03277	0.01231	0.02875	-0.00686	0.05725	-4.92433E-5
10.07344	-0.00584	0.03273	0.01229	0.02871	-0.00687	0.05717	-4.79202E-5
10.08163	-0.00588	0.03268	0.01227	0.02867	-0.00686	0.05706	-4.28702E-5
10.08982	-0.00591	0.03263	0.01225	0.02863	-0.00686	0.05695	-3.68038E-5
10.09801	-0.00595	0.03257	0.01224	0.02859	-0.00686	0.05685	-3.14695E-5
10.1062	-0.00599	0.03251	0.01222	0.02855	-0.00686	0.05674	-2.75069E-5
10.11439	-0.00604	0.03245	0.01221	0.02851	-0.00686	0.05663	-2.55415E-5
10.12258	-0.00609	0.0324	0.0122	0.02847	-0.00687	0.05654	-2.44143E-5
10.13077	-0.00613	0.03236	0.01218	0.02842	-0.00689	0.05645	-2.34073E-5
10.13895	-0.00616	0.03232	0.01217	0.02837	-0.00691	0.05637	-2.29125E-5
10.14714	-0.0062	0.03227	0.01215	0.02834	-0.00693	0.05627	-2.59611E-5
10.15533	-0.00623	0.03223	0.01212	0.02831	-0.00695	0.05617	-2.92915E-5
10.16352	-0.00626	0.03218	0.0121	0.02828	-0.00696	0.05607	-3.17853E-5
10.17171	-0.00628	0.03212	0.01207	0.02825	-0.00698	0.05596	-3.42003E-5
10.1799	-0.00631	0.03206	0.01205	0.02822	-0.007	0.05584	-3.82388E-5
10.18809	-0.00634	0.03201	0.01202	0.02819	-0.00702	0.0557	-4.44171E-5
10.19628	-0.00637	0.03197	0.01199	0.02816	-0.00704	0.05556	-5.0419E-5
10.20447	-0.00639	0.03194	0.01196	0.02812	-0.00706	0.05543	-5.12291E-5
10.21266	-0.00642	0.0319	0.01193	0.02808	-0.00708	0.05531	-4.81711E-5
10.22085	-0.00644	0.03187	0.0119	0.02803	-0.00712	0.05518	-4.43557E-5
10.22904	-0.00646	0.03183	0.01187	0.02798	-0.00716	0.05506	-4.07423E-5
10.23723	-0.00648	0.03179	0.01184	0.02792	-0.00721	0.05494	-3.76797E-5
10.24542	-0.00649	0.03175	0.01182	0.02787	-0.00725	0.05482	-3.53304E-5
10.25361	-0.00649	0.03171	0.01179	0.02782	-0.00729	0.05468	-3.434E-5
10.2618	-0.00648	0.03168	0.01177	0.02778	-0.00732	0.05452	-3.31967E-5
10.26999	-0.00647	0.03164	0.01174	0.02774	-0.00734	0.05438	-3.14775E-5
10.27818	-0.00645	0.0316	0.01172	0.0277	-0.00736	0.05423	-2.94455E-5
10.28637	-0.00644	0.03156	0.0117	0.02766	-0.00737	0.05406	-2.74383E-5
10.29456	-0.00642	0.03151	0.01168	0.02763	-0.00738	0.05387	-2.58108E-5
10.30275	-0.00641	0.03146	0.01165	0.0276	-0.00738	0.05368	-2.46593E-5
10.31094	-0.0064	0.03142	0.01162	0.02757	-0.00739	0.0535	-2.4206E-5
10.31913	-0.00639	0.03139	0.0116	0.02753	-0.0074	0.05331	-2.51527E-5
10.32732	-0.0064	0.03135	0.01157	0.0275	-0.0074	0.05312	-2.9687E-5
10.33551	-0.00643	0.03132	0.01155	0.02746	-0.00741	0.05294	-3.3198E-5
10.3437	-0.00645	0.03128	0.01152	0.02742	-0.00742	0.05274	-3.37561E-5
10.35189	-0.00648	0.03124	0.01149	0.02739	-0.00744	0.05251	-3.27102E-5
10.36008	-0.00649	0.03119	0.01146	0.02737	-0.00747	0.05227	-3.15316E-5
10.36827	-0.00651	0.03114	0.01144	0.02735	-0.00751	0.05204	-3.07318E-5
10.37646	-0.00652	0.03108	0.01141	0.02733	-0.00756	0.05182	-3.07371E-5
10.38465	-0.00654	0.03102	0.01138	0.0273	-0.00761	0.05159	-3.18357E-5
10.39284	-0.00655	0.03096	0.01136	0.02728	-0.00764	0.05135	-3.41268E-5
10.40103	-0.00658	0.03091	0.01134	0.02724	-0.00766	0.05111	-3.86867E-5
10.40922	-0.00661	0.03086	0.01133	0.0272	-0.00768	0.05087	-4.40205E-5
10.41741	-0.00665	0.03081	0.01132	0.02715	-0.0077	0.05065	-4.91739E-5
10.4256	-0.00668	0.03076	0.0113	0.02711	-0.00773	0.05043	-5.46365E-5
10.43379	-0.00671	0.03072	0.01129	0.02707	-0.00775	0.0502	-6.18493E-5
10.44198	-0.00674	0.03068	0.01128	0.02703	-0.00776	0.04997	-6.35439E-5
10.45017	-0.00677	0.03065	0.01125	0.027	-0.00778	0.04974	-6.2293E-5
10.45836	-0.0068	0.03061	0.01122	0.02697	-0.00781	0.04951	-6.12448E-5
10.46655	-0.00683	0.03058	0.0112	0.02693	-0.00786	0.04927	-6.06347E-5
10.47474	-0.00685	0.03054	0.01118	0.0269	-0.0079	0.04903	-6.12273E-5
10.48293	-0.00688	0.03051	0.01117	0.02686	-0.00794	0.04878	-6.21767E-5
10.49112	-0.0069	0.03047	0.01115	0.02685	-0.00798	0.04853	-6.30001E-5
10.49931	-0.00693	0.03043	0.01114	0.02683	-0.00801	0.04828	-6.36618E-5
10.5075	-0.00695	0.03039	0.01112	0.02682	-0.00805	0.04802	-6.32986E-5
10.51569	-0.00698	0.03034	0.01111	0.02681	-0.00808	0.04775	-6.23478E-5
10.52387	-0.00701	0.0303	0.0111	0.0268	-0.00811	0.04748	-6.13951E-5
10.53206	-0.00704	0.03024	0.01108	0.02679	-0.00814	0.0472	-6.05328E-5
10.54025	-0.00706	0.03018	0.01107	0.02678	-0.00817	0.04689	-5.97734E-5
10.54844	-0.00709	0.03012	0.01106	0.02677	-0.0082	0.04656	-5.86811E-5
10.55663	-0.00711	0.03006	0.01104	0.02675	-0.00823	0.04622	-5.7452E-5
10.56482	-0.00714	0.03	0.01102	0.02673	-0.00826	0.04588	-5.63547E-5
10.57301	-0.00717	0.02994	0.011	0.02669	-0.00829	0.04554	-5.59793E-5
10.5812	-0.0072	0.02989	0.01097	0.02666	-0.00833	0.0452	-5.62167E-5
10.58939	-0.00723	0.02982	0.01094	0.02662	-0.00838	0.04485	-5.32822E-5
10.59758	-0.00726	0.02977	0.01092	0.02658	-0.00843	0.0445	-4.82454E-5
10.60577	-0.0073	0.02972	0.01089	0.02656	-0.00847	0.04414	-4.3113E-5
10.61396	-0.00733	0.02967	0.01087	0.02653	-0.0085	0.04378	-3.83433E-5
10.62215	-0.00736	0.02962	0.01084	0.02651	-0.00853	0.04341	-3.39906E-5
10.63034	-0.00738	0.02957	0.01082	0.02648	-0.00856	0.04304	-3.01865E-5
10.63853	-0.00741	0.02952	0.01079	0.02645	-0.00859	0.04267	-2.78009E-5
10.64672	-0.00743	0.02947	0.01077	0.02642	-0.00862	0.04231	-2.64937E-5
10.65491	-0.00744	0.02943	0.01075	0.02639	-0.00865	0.04196	-2.60885E-5
10.6631	-0.00746	0.02938	0.01074	0.02636	-0.00867	0.0416	-2.88657E-5
10.67129	-0.00747	0.02935	0.01072	0.02632	-0.0087	0.04125	-3.29083E-5
10.67948	-0.00748	0.02931	0.01071	0.02629	-0.00873	0.04091	-3.38868E-5
10.68767	-0.00749	0.02927	0.0107	0.02624	-0.00877	0.0406	-3.18158E-5
10.69586	-0.00751	0.02923	0.01068	0.02619	-0.00881	0.04029	-2.84537E-5
10.70405	-0.00752	0.02918	0.01068	0.02614	-0.00885	0.04	-2.53726E-5
10.71224	-0.00753	0.02913	0.01068	0.02609	-0.00888	0.0397	-2.30856E-5
10.72043	-0.00754	0.02908	0.01068	0.02604	-0.00891	0.03938	-2.19555E-5
10.72862	-0.00756	0.02903	0.01068	0.026	-0.00893	0.03904	-2.25492E-5
10.73681	-0.00757	0.02898	0.01068	0.02595	-0.00896	0.0387	-2.3253E-5
10.745	-0.00759	0.02894	0.01068	0.0259	-0.00898	0.03836	-2.14554E-5
10.75319	-0.00761	0.02889	0.01068	0.02585	-0.009	0.03801	-1.83465E-5
10.76138	-0.00763	0.02884	0.01067	0.02579	-0.00902	0.03767	-1.51958E-5
10.76957	-0.00764	0.02879	0.01065	0.02573	-0.00903	0.03735	-1.21214E-5
10.77776	-0.00765	0.02873	0.01063	0.02567	-0.00905	0.03702	-8.8891E-6
10.78595	-0.00766	0.02867	0.01061	0.02561	-0.00907	0.03669	-5.79159E-6
10.79414	-0.00766	0.02861	0.01059	0.02556	-0.00909	0.03634	-3.02673E-6
10.80233	-0.00767	0.02855	0.01056	0.02551	-0.00911	0.03599	-7.78101E-7
10.81052	-0.00768	0.02849	0.01054	0.02545	-0.00913	0.03565	5.58538E-7
10.81871	-0.00768	0.02844	0.01051	0.02539	-0.00915	0.03533	9.72905E-7
10.8269	-0.00767	0.0284	0.01049	0.02533	-0.00917	0.03502	4.12301E-7
10.83509	-0.00765	0.02836	0.01046	0.02528	-0.00919	0.03472	-2.68305E-6
10.84328	-0.00763	0.02832	0.01044	0.02524	-0.00921	0.03441	-5.96894E-6
10.85147	-0.0076	0.02828	0.01042	0.02521	-0.00923	0.03411	-8.65642E-6
10.85966	-0.00758	0.02826	0.0104	0.02518	-0.00925	0.03381	-1.11189E-5
10.86785	-0.00756	0.02823	0.01037	0.02514	-0.00927	0.03349	-1.34056E-5
10.87604	-0.00755	0.02821	0.01035	0.0251	-0.00927	0.03315	-1.55502E-5
10.88423	-0.00753	0.02819	0.01033	0.02506	-0.00927	0.0328	-1.77036E-5
10.89242	-0.00752	0.02816	0.0103	0.02502	-0.00927	0.03244	-1.94714E-5
10.9006	-0.00751	0.02813	0.01028	0.02498	-0.00927	0.0321	-2.04864E-5
10.90879	-0.0075	0.0281	0.01026	0.02494	-0.00927	0.03176	-1.89843E-5
10.91698	-0.0075	0.02807	0.01024	0.02489	-0.00928	0.03143	-1.61311E-5
10.92517	-0.0075	0.02804	0.01022	0.02484	-0.00929	0.03111	-1.34331E-5
10.93336	-0.00751	0.028	0.01019	0.02479	-0.0093	0.03081	-1.11594E-5
10.94155	-0.00753	0.02796	0.01016	0.02473	-0.00931	0.03051	-9.50014E-6
10.94974	-0.00756	0.02793	0.01013	0.02466	-0.00933	0.03022	-8.49038E-6
10.95793	-0.00759	0.02788	0.0101	0.02461	-0.00934	0.02994	-5.18469E-6
10.96612	-0.00762	0.02784	0.01008	0.02457	-0.00935	0.02966	-5.38666E-7
10.97431	-0.00765	0.02779	0.01005	0.02452	-0.00937	0.02939	3.81965E-6
10.9825	-0.00767	0.02775	0.01003	0.02448	-0.00938	0.02912	7.57672E-6
10.99069	-0.0077	0.0277	0.01	0.02443	-0.0094	0.02883	9.31809E-6
10.99888	-0.00774	0.02766	0.00997	0.02439	-0.00942	0.02852	5.31581E-6
11.00707	-0.00779	0.02762	0.00994	0.02434	-0.00944	0.02823	-7.97454E-7
11.01526	-0.00785	0.02757	0.00991	0.02428	-0.00946	0.02795	-6.30758E-6
11.02345	-0.00791	0.02753	0.00988	0.02422	-0.00949	0.02768	-8.95544E-6
11.03164	-0.00796	0.02748	0.00986	0.02414	-0.00953	0.02741	-8.95199E-6
11.03983	-0.008	0.02744	0.00985	0.02405	-0.00958	0.02716	-7.83311E-6
11.04802	-0.00805	0.02739	0.00983	0.02398	-0.00961	0.02688	-7.21907E-6
11.05621	-0.00809	0.02736	0.00982	0.02393	-0.00965	0.02659	-7.69422E-6
11.0644	-0.00813	0.02732	0.00981	0.02388	-0.00966	0.02629	-9.70099E-6
11.07259	-0.00817	0.02729	0.0098	0.02383	-0.00967	0.02599	-1.15533E-5
11.08078	-0.00822	0.02726	0.00978	0.02378	-0.00968	0.02569	-1.23926E-5
11.08897	-0.00827	0.02723	0.00976	0.02374	-0.00969	0.0254	-1.26182E-5
11.09716	-0.00832	0.02719	0.00974	0.02371	-0.0097	0.02514	-1.25774E-5
11.10535	-0.00838	0.02716	0.00974	0.02369	-0.00971	0.02491	-1.24778E-5
11.11354	-0.00843	0.02712	0.00974	0.02367	-0.00972	0.02469	-1.26795E-5
11.12173	-0.00848	0.02708	0.00974	0.02365	-0.00974	0.02448	-1.35599E-5
11.12992	-0.00853	0.02705	0.00974	0.02363	-0.00976	0.02428	-1.78439E-5
11.13811	-0.00859	0.02701	0.00974	0.02361	-0.00978	0.02407	-2.44886E-5
11.1463	-0.00864	0.02698	0.00974	0.02358	-0.0098	0.02385	-3.22564E-5
11.15449	-0.00867	0.02695	0.00973	0.02354	-0.00982	0.02363	-4.03665E-5
11.16268	-0.0087	0.02691	0.00973	0.02351	-0.00984	0.02341	-4.58051E-5
11.17087	-0.00873	0.02687	0.00973	0.02349	-0.00984	0.0232	-4.77831E-5
11.17906	-0.00875	0.02683	0.00974	0.02348	-0.00984	0.02299	-4.74414E-5
11.18725	-0.00876	0.02679	0.00975	0.02347	-0.00983	0.02276	-4.64295E-5
11.19544	-0.00876	0.02675	0.00975	0.02346	-0.00983	0.02252	-4.55951E-5
11.20363	-0.00876	0.02672	0.00976	0.02345	-0.00983	0.0223	-4.51308E-5
11.21182	-0.00877	0.02669	0.00975	0.02344	-0.00982	0.0221	-4.56339E-5
11.22001	-0.00877	0.02665	0.00975	0.02342	-0.00982	0.02191	-4.43189E-5
11.2282	-0.00876	0.02662	0.00974	0.02339	-0.00983	0.02172	-4.19818E-5
11.23639	-0.00876	0.02659	0.00972	0.02336	-0.00984	0.02154	-3.97252E-5
11.24458	-0.00875	0.02655	0.00971	0.02333	-0.00985	0.02136	-3.73783E-5
11.25277	-0.00874	0.02651	0.00968	0.02329	-0.00986	0.02119	-3.4742E-5
11.26096	-0.00873	0.02647	0.00966	0.02326	-0.00989	0.021	-3.05379E-5
11.26915	-0.00873	0.02641	0.00964	0.02321	-0.00992	0.02081	-2.54533E-5
11.27734	-0.00873	0.02636	0.00961	0.02315	-0.00995	0.02062	-2.06172E-5
11.28552	-0.00874	0.0263	0.00959	0.0231	-0.00997	0.02043	-1.62688E-5
11.29371	-0.00876	0.02625	0.00957	0.02306	-0.00999	0.02023	-1.27037E-5
11.3019	-0.00879	0.0262	0.00955	0.02303	-0.01002	0.02004	-1.16923E-5
11.31009	-0.00881	0.02615	0.00953	0.023	-0.01004	0.01986	-1.48332E-5
11.31828	-0.00884	0.02609	0.00951	0.02297	-0.01007	0.01968	-2.14079E-5
11.32647	-0.00887	0.02604	0.0095	0.02295	-0.01011	0.0195	-2.5562E-5
11.33466	-0.00889	0.026	0.00948	0.02292	-0.01014	0.01933	-2.74655E-5
11.34285	-0.00892	0.02597	0.00946	0.02289	-0.01017	0.01916	-2.89392E-5
11.35104	-0.00895	0.02595	0.00944	0.02285	-0.01019	0.01899	-3.00844E-5
11.35923	-0.00898	0.02593	0.00942	0.02281	-0.01022	0.01882	-2.91984E-5
11.36742	-0.009	0.02591	0.00939	0.02278	-0.01024	0.01863	-2.73131E-5
11.37561	-0.00904	0.02589	0.00936	0.02274	-0.01027	0.01845	-2.59431E-5
11.3838	-0.00907	0.02587	0.00933	0.02271	-0.01029	0.01829	-2.5408E-5
11.39199	-0.0091	0.02584	0.00929	0.02268	-0.01032	0.01813	-2.62077E-5
11.40018	-0.00914	0.02581	0.00926	0.02265	-0.01035	0.01795	-2.89738E-5
11.40837	-0.00917	0.02576	0.00921	0.02261	-0.01038	0.01778	-3.00629E-5
11.41656	-0.0092	0.02571	0.00916	0.02258	-0.0104	0.01761	-2.95535E-5
11.42475	-0.00922	0.02567	0.00912	0.02254	-0.01043	0.01741	-2.87427E-5
11.43294	-0.00924	0.02563	0.00907	0.0225	-0.01046	0.01721	-2.77998E-5
11.44113	-0.00926	0.02559	0.00903	0.02246	-0.01049	0.01703	-2.65453E-5
11.44932	-0.00928	0.02555	0.009	0.02242	-0.01053	0.01685	-2.51917E-5
11.45751	-0.00932	0.02551	0.00898	0.02238	-0.01056	0.01668	-2.39414E-5
11.4657	-0.00937	0.02546	0.00897	0.02235	-0.0106	0.01653	-2.28308E-5
11.47389	-0.00942	0.02541	0.00896	0.02231	-0.01066	0.01637	-2.2115E-5
11.48208	-0.00946	0.02535	0.00895	0.02228	-0.01072	0.01622	-2.31385E-5
11.49027	-0.0095	0.02528	0.00893	0.02225	-0.01079	0.01608	-2.63447E-5
11.49846	-0.00953	0.02522	0.00892	0.02222	-0.01086	0.01594	-3.0846E-5
11.50665	-0.00956	0.02517	0.0089	0.02219	-0.01092	0.0158	-3.44174E-5
11.51484	-0.00959	0.02512	0.00889	0.02216	-0.01097	0.01565	-3.54271E-5
11.52303	-0.00963	0.02508	0.00887	0.02213	-0.01101	0.0155	-3.47384E-5
11.53122	-0.00967	0.02504	0.00887	0.02209	-0.01104	0.01533	-3.37842E-5
11.53941	-0.00969	0.02499	0.00886	0.02204	-0.01107	0.01515	-3.31177E-5
11.5476	-0.00971	0.02496	0.00885	0.022	-0.0111	0.01498	-3.36388E-5
11.55579	-0.00972	0.02493	0.00885	0.02196	-0.01113	0.01482	-2.73472E-5
11.56398	-0.00973	0.0249	0.00884	0.02192	-0.01115	0.01467	-1.67262E-5
11.57217	-0.00974	0.02487	0.00883	0.02189	-0.01118	0.01453	-5.81647E-6
11.58036	-0.00975	0.02485	0.00881	0.02186	-0.01122	0.01439	3.61577E-6
11.58855	-0.00977	0.02482	0.0088	0.02185	-0.01127	0.01425	1.74817E-6
11.59674	-0.00978	0.0248	0.00878	0.02185	-0.01132	0.01413	-4.82932E-6
11.60493	-0.00978	0.02478	0.00876	0.02185	-0.01136	0.014	-8.50427E-6
11.61312	-0.00979	0.02475	0.00875	0.02185	-0.0114	0.01386	-1.07074E-5
11.62131	-0.00979	0.02473	0.00873	0.02185	-0.01145	0.01372	-1.27459E-5
11.6295	-0.0098	0.0247	0.00871	0.02185	-0.01148	0.01358	-1.46757E-5
11.63769	-0.00981	0.02467	0.00867	0.02185	-0.0115	0.01343	-1.62341E-5
11.64588	-0.00983	0.02463	0.00864	0.02184	-0.01151	0.01328	-1.32872E-5
11.65407	-0.00985	0.02458	0.00861	0.02183	-0.01152	0.01314	-7.92008E-6
11.66226	-0.00987	0.02454	0.00857	0.02182	-0.01153	0.013	-1.58073E-6
11.67044	-0.0099	0.02449	0.00854	0.02179	-0.01153	0.01287	5.82966E-6
11.67863	-0.00993	0.02444	0.0085	0.02177	-0.01153	0.01275	1.32576E-5
11.68682	-0.00996	0.02438	0.00847	0.02174	-0.01152	0.01261	2.01432E-5
11.69501	-0.00998	0.02433	0.00844	0.02172	-0.01152	0.01246	2.64509E-5
11.7032	-0.00999	0.02427	0.00841	0.02169	-0.0115	0.01232	3.18909E-5
11.71139	-0.01001	0.02422	0.00839	0.02166	-0.01149	0.0122	3.54176E-5
11.71958	-0.01003	0.02417	0.00837	0.02163	-0.01147	0.01209	3.65821E-5
11.72777	-0.01006	0.02412	0.00836	0.0216	-0.01146	0.01198	3.43137E-5
11.73596	-0.01011	0.02408	0.00834	0.02156	-0.01147	0.01188	2.94322E-5
11.74415	-0.01016	0.02403	0.00833	0.02153	-0.01149	0.01179	2.2274E-5
11.75234	-0.01019	0.02399	0.00831	0.02149	-0.01151	0.01169	1.73566E-5
11.76053	-0.01022	0.02394	0.0083	0.02144	-0.01154	0.01157	1.39902E-5
11.76872	-0.01026	0.02388	0.00828	0.02139	-0.01158	0.01145	1.06914E-5
11.77691	-0.01029	0.02382	0.00827	0.02134	-0.01162	0.01134	7.10209E-6
11.7851	-0.01032	0.02377	0.00825	0.02128	-0.01165	0.01124	2.38369E-6
11.79329	-0.01035	0.02373	0.00823	0.02123	-0.01167	0.01114	-6.41412E-6
11.80148	-0.01036	0.02369	0.00821	0.02118	-0.0117	0.01105	-1.67374E-5
11.80967	-0.01038	0.02365	0.0082	0.02113	-0.01172	0.01097	-2.60135E-5
11.81786	-0.01039	0.02361	0.0082	0.02109	-0.01174	0.0109	-3.44008E-5
11.82605	-0.01041	0.02357	0.0082	0.02105	-0.01177	0.01083	-4.22E-5
11.83424	-0.01042	0.02353	0.00821	0.021	-0.0118	0.01077	-5.01376E-5
11.84243	-0.01044	0.02349	0.00821	0.02097	-0.01183	0.01072	-6.32192E-5
11.85062	-0.01044	0.02345	0.00821	0.02093	-0.01188	0.01066	-7.1242E-5
11.85881	-0.01043	0.02341	0.00821	0.02089	-0.01192	0.01059	-7.03255E-5
11.867	-0.01043	0.02338	0.00819	0.02085	-0.01194	0.01051	-6.58335E-5
11.87519	-0.01042	0.02335	0.00817	0.02081	-0.01197	0.01044	-5.99228E-5
11.88338	-0.01042	0.02332	0.00815	0.02077	-0.01198	0.01036	-5.36403E-5
11.89157	-0.01042	0.02329	0.00813	0.02074	-0.012	0.01027	-4.75937E-5
11.89976	-0.01041	0.02325	0.0081	0.02071	-0.01202	0.01017	-4.19526E-5
11.90795	-0.01041	0.02323	0.00807	0.0207	-0.01203	0.01006	-3.75519E-5
11.91614	-0.01042	0.02321	0.00805	0.02068	-0.01205	0.00993	-3.47521E-5
11.92433	-0.01045	0.0232	0.00803	0.02066	-0.01208	0.0098	-3.40593E-5
11.93252	-0.01047	0.02318	0.00801	0.02064	-0.01212	0.00968	-3.55078E-5
11.94071	-0.0105	0.02316	0.00799	0.02062	-0.01215	0.00957	-3.7672E-5
11.9489	-0.01052	0.02314	0.00797	0.02059	-0.01218	0.00948	-3.9686E-5
11.95709	-0.01055	0.02312	0.00795	0.02055	-0.01222	0.00939	-4.17599E-5
11.96528	-0.01057	0.0231	0.00793	0.02051	-0.01225	0.0093	-4.41159E-5
11.97347	-0.0106	0.02309	0.00791	0.02047	-0.01228	0.0092	-4.77196E-5
11.98166	-0.01061	0.02307	0.00789	0.02043	-0.01231	0.00911	-5.36325E-5
11.98985	-0.01061	0.02306	0.00787	0.02038	-0.01235	0.00902	-5.77301E-5
11.99804	-0.0106	0.02304	0.00786	0.02033	-0.01237	0.00893	-5.59952E-5
12.00623	-0.01059	0.02302	0.00785	0.02028	-0.0124	0.00882	-5.20816E-5
12.01442	-0.01058	0.023	0.00784	0.02022	-0.01242	0.0087	-4.83984E-5
12.02261	-0.01058	0.02298	0.00782	0.02017	-0.01244	0.00857	-4.56878E-5
12.0308	-0.01058	0.02295	0.00781	0.02012	-0.01246	0.00846	-4.4107E-5
12.03899	-0.01059	0.02291	0.0078	0.02008	-0.01249	0.00836	-4.24603E-5
12.04717	-0.01061	0.02287	0.00779	0.02004	-0.01251	0.00826	-4.05306E-5
12.05536	-0.01063	0.02282	0.00778	0.02001	-0.01254	0.00816	-3.86965E-5
12.06355	-0.01064	0.02276	0.00777	0.01997	-0.01257	0.00805	-3.73029E-5
12.07174	-0.01066	0.0227	0.00776	0.01993	-0.0126	0.00792	-3.87968E-5
12.07993	-0.01067	0.02264	0.00776	0.01989	-0.01263	0.00779	-3.92392E-5
12.08812	-0.01068	0.02258	0.00775	0.01984	-0.01266	0.00765	-3.69038E-5
12.09631	-0.01069	0.02253	0.00773	0.0198	-0.01268	0.00754	-3.31428E-5
12.1045	-0.0107	0.02247	0.00772	0.01976	-0.0127	0.00743	-2.92324E-5
12.11269	-0.01071	0.0224	0.0077	0.01972	-0.0127	0.00734	-2.70966E-5
12.12088	-0.01072	0.02234	0.00767	0.01968	-0.0127	0.00727	-2.74427E-5
12.12907	-0.01074	0.02228	0.00763	0.01964	-0.01269	0.0072	-3.03133E-5
12.13726	-0.01077	0.02223	0.0076	0.0196	-0.01269	0.00714	-2.96293E-5
12.14545	-0.01081	0.02218	0.00756	0.01956	-0.01269	0.00709	-2.5298E-5
12.15364	-0.01083	0.02213	0.00752	0.01952	-0.01269	0.00704	-1.96564E-5
12.16183	-0.01085	0.02207	0.0075	0.01947	-0.0127	0.00697	-1.37119E-5
12.17002	-0.01086	0.02201	0.00748	0.01942	-0.01271	0.00688	-8.48638E-6
12.17821	-0.01088	0.02196	0.00746	0.01938	-0.01274	0.00677	-4.48231E-6
12.1864	-0.01089	0.02191	0.00744	0.01933	-0.01278	0.00666	-3.14486E-6
12.19459	-0.01091	0.02186	0.00742	0.01929	-0.01281	0.00654	8.73216E-7
12.20278	-0.01093	0.0218	0.00741	0.01923	-0.01284	0.00642	6.49035E-6
12.21097	-0.01094	0.02174	0.00741	0.01918	-0.01287	0.00629	1.17273E-5
12.21916	-0.01096	0.02168	0.00742	0.01913	-0.0129	0.00616	1.65323E-5
12.22735	-0.01099	0.02161	0.00743	0.01909	-0.01294	0.00604	2.05379E-5
12.23554	-0.01101	0.02155	0.00743	0.01905	-0.01297	0.00593	2.34252E-5
12.24373	-0.01104	0.02148	0.00744	0.01901	-0.013	0.00582	1.83559E-5
12.25192	-0.01108	0.02143	0.00744	0.01897	-0.01303	0.00571	4.23364E-6
12.26011	-0.01112	0.02138	0.00744	0.01893	-0.01306	0.0056	-1.10018E-5
12.2683	-0.01117	0.02133	0.00744	0.01888	-0.01309	0.00549	-2.39366E-5
12.27649	-0.01121	0.02128	0.00744	0.01883	-0.01314	0.0054	-3.32693E-5
12.28468	-0.01125	0.02123	0.00743	0.01879	-0.01317	0.00531	-3.62309E-5
12.29287	-0.01127	0.02118	0.00742	0.01874	-0.0132	0.00523	-3.59793E-5
12.30106	-0.01129	0.02113	0.00741	0.0187	-0.01321	0.00517	-3.53903E-5
12.30925	-0.01129	0.02108	0.00739	0.01867	-0.01322	0.00511	-3.48907E-5
12.31744	-0.01129	0.02104	0.00736	0.01864	-0.01322	0.00504	-3.45785E-5
12.32563	-0.01129	0.021	0.00732	0.0186	-0.01323	0.00498	-3.49452E-5
12.33382	-0.01129	0.02097	0.00728	0.01857	-0.01324	0.0049	-3.72039E-5
12.34201	-0.01128	0.02094	0.00725	0.01852	-0.01325	0.0048	-3.77608E-5
12.3502	-0.01129	0.02091	0.00721	0.01847	-0.01327	0.00472	-3.76872E-5
12.35839	-0.01129	0.02088	0.00718	0.01841	-0.01329	0.00464	-3.84953E-5
12.36658	-0.0113	0.02085	0.00714	0.01836	-0.0133	0.00457	-4.086E-5
12.37477	-0.0113	0.02082	0.00712	0.01832	-0.01332	0.00448	-4.57016E-5
12.38296	-0.01131	0.02079	0.0071	0.01828	-0.01334	0.00439	-4.81616E-5
12.39115	-0.01132	0.02075	0.00709	0.01823	-0.01336	0.0043	-4.64725E-5
12.39934	-0.01133	0.0207	0.00707	0.01819	-0.01339	0.00422	-4.24257E-5
12.40753	-0.01135	0.02064	0.00706	0.01813	-0.01341	0.00413	-3.76124E-5
12.41572	-0.01138	0.02059	0.00705	0.01809	-0.01343	0.00404	-3.43161E-5
12.42391	-0.01139	0.02053	0.00704	0.01805	-0.01345	0.00396	-3.36812E-5
12.43209	-0.01141	0.02045	0.00702	0.01801	-0.01347	0.0039	-3.9149E-5
12.44028	-0.01142	0.02038	0.007	0.01798	-0.01348	0.00384	-4.62465E-5
12.44847	-0.01145	0.02033	0.00698	0.01795	-0.01349	0.00379	-5.25745E-5
12.45666	-0.01147	0.02029	0.00695	0.01792	-0.0135	0.00374	-5.85213E-5
12.46485	-0.0115	0.02026	0.00692	0.01788	-0.01351	0.00369	-6.38399E-5
12.47304	-0.01153	0.02022	0.00689	0.01784	-0.01351	0.00366	-6.48446E-5
12.48123	-0.01155	0.02018	0.00687	0.01779	-0.01352	0.00363	-6.22357E-5
12.48942	-0.01157	0.02015	0.00686	0.01775	-0.01353	0.00361	-5.88325E-5
12.49761	-0.0116	0.02011	0.00684	0.0177	-0.01353	0.00359	-5.55621E-5
12.5058	-0.01162	0.02005	0.00683	0.01766	-0.01354	0.00357	-5.25801E-5
12.51399	-0.01165	0.01998	0.00683	0.01762	-0.01356	0.00352	-4.99869E-5
12.52218	-0.01168	0.01994	0.00682	0.01759	-0.01359	0.00346	-4.86017E-5
12.53037	-0.0117	0.01991	0.00682	0.01756	-0.01362	0.00338	-4.89386E-5
12.53856	-0.01172	0.0199	0.00681	0.01753	-0.01364	0.00329	-5.00521E-5
12.54675	-0.01173	0.01988	0.0068	0.0175	-0.01366	0.00321	-5.14734E-5
12.55494	-0.01174	0.01985	0.00679	0.01747	-0.01368	0.00314	-5.37399E-5
12.56313	-0.01176	0.01981	0.00678	0.01744	-0.01371	0.00307	-5.70932E-5
12.57132	-0.01177	0.01976	0.00677	0.01741	-0.01374	0.00301	-5.89256E-5
12.57951	-0.01177	0.01971	0.00675	0.01737	-0.01377	0.00297	-5.90155E-5
12.5877	-0.01178	0.01967	0.00674	0.01733	-0.01381	0.00292	-5.86318E-5
12.59589	-0.01179	0.01961	0.00672	0.01729	-0.01384	0.00288	-5.81395E-5
12.60408	-0.01179	0.01956	0.0067	0.01725	-0.01388	0.00282	-5.73438E-5
12.61227	-0.0118	0.0195	0.00668	0.0172	-0.01391	0.00276	-5.64054E-5
12.62046	-0.0118	0.01945	0.00667	0.01716	-0.01395	0.00271	-5.57092E-5
12.62865	-0.01179	0.01939	0.00665	0.0171	-0.01398	0.00266	-5.59728E-5
12.63684	-0.01178	0.01934	0.00663	0.01705	-0.01402	0.00261	-6.3465E-5
12.64503	-0.01178	0.01929	0.00662	0.01699	-0.01405	0.00255	-7.1292E-5
12.65322	-0.01179	0.01924	0.00661	0.01692	-0.01408	0.00249	-7.57879E-5
12.66141	-0.01182	0.01921	0.0066	0.01687	-0.0141	0.00243	-7.84031E-5
12.6696	-0.01185	0.01918	0.00659	0.01684	-0.01412	0.00238	-8.01691E-5
12.67779	-0.01189	0.01914	0.00658	0.01681	-0.01415	0.00232	-8.23689E-5
12.68598	-0.01192	0.01911	0.00658	0.01679	-0.01417	0.00226	-8.53614E-5
12.69417	-0.01195	0.01909	0.00657	0.01676	-0.01419	0.0022	-8.75308E-5
12.70236	-0.01199	0.01906	0.00656	0.01673	-0.01423	0.00215	-8.50286E-5
12.71055	-0.01202	0.01905	0.00654	0.0167	-0.01426	0.0021	-7.87804E-5
12.71874	-0.01206	0.01904	0.00652	0.01667	-0.01428	0.00204	-7.19976E-5
12.72693	-0.01212	0.01903	0.00651	0.01664	-0.0143	0.00197	-6.60292E-5
12.73512	-0.01216	0.01901	0.0065	0.01661	-0.01431	0.0019	-6.13909E-5
12.74331	-0.0122	0.01899	0.00648	0.01657	-0.01432	0.00184	-6.20469E-5
12.7515	-0.01223	0.01898	0.00647	0.01654	-0.01433	0.00178	-6.41249E-5
12.75969	-0.01226	0.01896	0.00645	0.01649	-0.01434	0.00173	-6.43259E-5
12.76788	-0.01229	0.01894	0.00644	0.01645	-0.01435	0.00168	-6.32012E-5
12.77607	-0.01232	0.01892	0.00642	0.0164	-0.01437	0.00162	-6.17754E-5
12.78426	-0.01235	0.01889	0.0064	0.01638	-0.01439	0.00155	-6.21934E-5
12.79245	-0.01238	0.01886	0.00638	0.01637	-0.01442	0.00147	-6.52412E-5
12.80064	-0.01242	0.01883	0.00636	0.01636	-0.01444	0.00139	-7.06336E-5
12.80883	-0.01244	0.0188	0.00634	0.01635	-0.01446	0.00131	-7.61822E-5
12.81701	-0.01246	0.01877	0.00632	0.01634	-0.01448	0.00123	-8.13842E-5
12.8252	-0.01247	0.01874	0.00629	0.01632	-0.0145	0.00117	-8.65126E-5
12.83339	-0.01249	0.01871	0.00627	0.01629	-0.01452	0.00111	-9.17996E-5
12.84158	-0.0125	0.01868	0.00624	0.01626	-0.01455	0.00105	-9.7062E-5
12.84977	-0.01252	0.01863	0.00622	0.01622	-0.01457	9.98447E-4	-1.00192E-4
12.85796	-0.01255	0.01858	0.0062	0.01618	-0.01459	9.49502E-4	-9.90493E-5
12.86615	-0.01257	0.01853	0.00617	0.01615	-0.01461	9.04054E-4	-9.6427E-5
12.87434	-0.01258	0.01849	0.00615	0.01611	-0.01462	8.56073E-4	-9.39875E-5
12.88253	-0.01259	0.01845	0.00613	0.01608	-0.01464	7.94202E-4	-9.15013E-5
12.89072	-0.01259	0.01842	0.00611	0.01604	-0.01466	7.31128E-4	-8.61708E-5
12.89891	-0.0126	0.01838	0.00609	0.01601	-0.01469	6.74804E-4	-7.87068E-5
12.9071	-0.01261	0.01835	0.00606	0.01599	-0.01471	6.22646E-4	-7.07284E-5
12.91529	-0.01262	0.01832	0.00605	0.01596	-0.01474	5.70349E-4	-6.29915E-5
12.92348	-0.01262	0.01829	0.00603	0.01593	-0.01477	5.17562E-4	-5.63632E-5
12.93167	-0.01264	0.01825	0.00602	0.01591	-0.01479	4.58892E-4	-5.10063E-5
12.93986	-0.01265	0.01821	0.006	0.01588	-0.01481	3.93484E-4	-4.57552E-5
12.94805	-0.01265	0.01817	0.00599	0.01586	-0.01483	3.26493E-4	-4.05101E-5
12.95624	-0.01265	0.01813	0.00597	0.01584	-0.01486	2.60461E-4	-3.57472E-5
12.96443	-0.01264	0.01809	0.00596	0.01582	-0.01488	2.00974E-4	-3.15894E-5
12.97262	-0.01263	0.01804	0.00594	0.0158	-0.01491	1.49919E-4	-2.82999E-5
12.98081	-0.01263	0.01799	0.00593	0.01578	-0.01495	1.05145E-4	-2.67861E-5
12.989	-0.01263	0.01794	0.00591	0.01576	-0.01498	6.49647E-5	-2.63416E-5
12.99719	-0.01264	0.01789	0.0059	0.01575	-0.01502	2.25421E-5	-2.64959E-5
13.00538	-0.01266	0.01785	0.00589	0.01573	-0.01505	-2.61449E-5	-2.82845E-5
13.01357	-0.01268	0.01782	0.00587	0.0157	-0.01507	-5.62462E-5	-3.23176E-5
13.02176	-0.0127	0.01778	0.00585	0.01568	-0.01508	-7.21818E-5	-4.07107E-5
13.02995	-0.01272	0.01775	0.00583	0.01567	-0.01508	-8.25309E-5	-5.1234E-5
13.03814	-0.01274	0.01772	0.00581	0.01565	-0.01508	-8.79446E-5	-5.63383E-5
13.04633	-0.01276	0.01769	0.00578	0.01564	-0.01509	-8.88853E-5	-5.83126E-5
13.05452	-0.01279	0.01766	0.00576	0.01562	-0.01509	-8.68838E-5	-5.98824E-5
13.06271	-0.01281	0.01763	0.00575	0.01561	-0.01509	-8.70711E-5	-6.11549E-5
13.0709	-0.01282	0.0176	0.00573	0.01559	-0.0151	-9.2893E-5	-6.18955E-5
13.07909	-0.01283	0.01757	0.00572	0.01556	-0.01511	-1.20702E-4	-6.24557E-5
13.08728	-0.01282	0.01753	0.0057	0.01553	-0.01512	-1.70764E-4	-6.30786E-5
13.09547	-0.01282	0.0175	0.00568	0.0155	-0.01513	-2.24038E-4	-6.41997E-5
13.10366	-0.01282	0.01746	0.00566	0.01547	-0.01514	-2.74552E-4	-6.89014E-5
13.11185	-0.01282	0.01742	0.00564	0.01544	-0.01515	-3.2076E-4	-7.43909E-5
13.12004	-0.01284	0.01739	0.00561	0.0154	-0.01515	-3.62425E-4	-7.90476E-5
13.12823	-0.01286	0.01735	0.00559	0.01535	-0.01515	-4.06023E-4	-8.42044E-5
13.13642	-0.01288	0.01731	0.00556	0.01531	-0.01515	-4.40469E-4	-9.04631E-5
13.14461	-0.0129	0.01726	0.00554	0.01527	-0.01515	-4.6426E-4	-9.85229E-5
13.1528	-0.01293	0.01722	0.00552	0.01523	-0.01515	-4.8147E-4	-1.0607E-4
13.16099	-0.01294	0.01718	0.0055	0.0152	-0.01515	-4.93402E-4	-1.09895E-4
13.16918	-0.01294	0.01714	0.00549	0.01516	-0.01516	-5.03772E-4	-1.1148E-4
13.17737	-0.01294	0.0171	0.00548	0.01513	-0.01517	-5.16943E-4	-1.12445E-4
13.18556	-0.01293	0.01706	0.00548	0.0151	-0.01519	-5.2833E-4	-1.12831E-4
13.19374	-0.01293	0.01702	0.00547	0.01507	-0.01522	-5.35737E-4	-1.10484E-4
13.20193	-0.01293	0.01698	0.00547	0.01503	-0.01524	-5.46192E-4	-1.06677E-4
13.21012	-0.01294	0.01692	0.00547	0.015	-0.01527	-5.72821E-4	-1.02864E-4
13.21831	-0.01296	0.01686	0.00546	0.01497	-0.0153	-6.14769E-4	-9.93721E-5
13.2265	-0.01299	0.01678	0.00546	0.01493	-0.01533	-6.50104E-4	-9.73962E-5
13.23469	-0.01303	0.0167	0.00545	0.01488	-0.01535	-6.74492E-4	-9.72932E-5
13.24288	-0.01307	0.01663	0.00544	0.01484	-0.01538	-6.91913E-4	-9.77305E-5
13.25107	-0.0131	0.01655	0.00543	0.0148	-0.01541	-7.07662E-4	-9.75465E-5
13.25926	-0.01313	0.01648	0.00542	0.01476	-0.01543	-7.23605E-4	-9.52674E-5
13.26745	-0.01317	0.01641	0.00541	0.01472	-0.01545	-7.35413E-4	-9.19938E-5
13.27564	-0.0132	0.01636	0.0054	0.01466	-0.01546	-7.41532E-4	-8.85326E-5
13.28383	-0.01324	0.01632	0.00538	0.01461	-0.01547	-7.42689E-4	-8.44861E-5
13.29202	-0.01328	0.01628	0.00535	0.01456	-0.01547	-7.39427E-4	-8.02975E-5
13.30021	-0.01332	0.01623	0.00532	0.01451	-0.01548	-7.33133E-4	-7.71477E-5
13.3084	-0.01336	0.01619	0.00529	0.01446	-0.01548	-7.27023E-4	-7.5474E-5
13.31659	-0.01339	0.01614	0.00526	0.01441	-0.0155	-7.22215E-4	-7.58816E-5
13.32478	-0.01341	0.01612	0.00523	0.01438	-0.01551	-7.21817E-4	-7.71429E-5
13.33297	-0.01342	0.01611	0.0052	0.01435	-0.01552	-7.25593E-4	-7.85733E-5
13.34116	-0.01342	0.0161	0.00517	0.01432	-0.01553	-7.15853E-4	-8.07914E-5
13.34935	-0.01342	0.01608	0.00515	0.01428	-0.01554	-6.9036E-4	-8.17102E-5
13.35754	-0.01341	0.01607	0.00514	0.01425	-0.01554	-6.58685E-4	-8.02722E-5
13.36573	-0.01341	0.01605	0.00512	0.01422	-0.01555	-6.24588E-4	-7.67103E-5
13.37392	-0.01341	0.01603	0.00512	0.01419	-0.01554	-5.88715E-4	-7.20455E-5
13.38211	-0.01341	0.01602	0.00512	0.01415	-0.01553	-5.54397E-4	-6.72678E-5
13.3903	-0.01342	0.01601	0.00512	0.01412	-0.01552	-5.21027E-4	-6.26123E-5
13.39849	-0.01345	0.01599	0.00511	0.01408	-0.01552	-4.88167E-4	-5.77873E-5
13.40668	-0.01347	0.01597	0.0051	0.01404	-0.01552	-4.62443E-4	-5.30201E-5
13.41487	-0.01349	0.01596	0.00508	0.01399	-0.01554	-4.40684E-4	-4.85434E-5
13.42306	-0.01352	0.01594	0.00505	0.01394	-0.01555	-4.21919E-4	-4.44408E-5
13.43125	-0.01356	0.01592	0.00503	0.01389	-0.01555	-4.02404E-4	-4.08407E-5
13.43944	-0.0136	0.0159	0.005	0.01385	-0.01556	-3.82319E-4	-3.91285E-5
13.44763	-0.01364	0.01587	0.00497	0.01381	-0.01556	-3.63003E-4	-3.97236E-5
13.45582	-0.01368	0.01583	0.00495	0.01378	-0.01556	-3.46461E-4	-4.10226E-5
13.46401	-0.0137	0.01578	0.00492	0.01374	-0.01557	-3.33835E-4	-4.23104E-5
13.4722	-0.01372	0.01574	0.00488	0.0137	-0.01557	-3.27858E-4	-4.40307E-5
13.48039	-0.01374	0.0157	0.00486	0.01367	-0.01558	-3.13344E-4	-4.81968E-5
13.48858	-0.01376	0.01567	0.00482	0.01363	-0.01559	-2.90027E-4	-5.46417E-5
13.49677	-0.01378	0.01564	0.00479	0.01359	-0.0156	-2.63237E-4	-5.97822E-5
13.50496	-0.0138	0.01561	0.00475	0.01355	-0.01561	-2.34246E-4	-6.34435E-5
13.51315	-0.01381	0.01557	0.00472	0.0135	-0.01562	-2.07346E-4	-6.65232E-5
13.52134	-0.01381	0.01553	0.0047	0.01345	-0.01563	-1.8645E-4	-6.89748E-5
13.52953	-0.01381	0.01547	0.00469	0.01341	-0.01564	-1.77572E-4	-6.86875E-5
13.53772	-0.0138	0.01541	0.00468	0.01337	-0.01565	-1.79234E-4	-6.72332E-5
13.54591	-0.0138	0.01535	0.00468	0.01332	-0.01566	-1.81411E-4	-6.58714E-5
13.5541	-0.01381	0.0153	0.00467	0.01328	-0.01566	-1.80504E-4	-6.50255E-5
13.56229	-0.01382	0.01524	0.00466	0.01324	-0.01567	-1.8045E-4	-6.8905E-5
13.57048	-0.01384	0.01518	0.00465	0.01321	-0.01568	-1.87969E-4	-7.23725E-5
13.57866	-0.01386	0.01513	0.00463	0.01318	-0.01568	-1.95574E-4	-7.32934E-5
13.58685	-0.01388	0.01507	0.0046	0.01315	-0.01569	-1.98779E-4	-7.30811E-5
13.59504	-0.0139	0.01501	0.00457	0.01311	-0.01572	-2.01141E-4	-7.29864E-5
13.60323	-0.01393	0.01495	0.00456	0.01307	-0.01574	-2.1723E-4	-7.35958E-5
13.61142	-0.01395	0.01489	0.00454	0.01302	-0.01577	-2.40032E-4	-7.68028E-5
13.61961	-0.01398	0.01483	0.00452	0.01297	-0.0158	-2.54758E-4	-8.04082E-5
13.6278	-0.01401	0.01478	0.00451	0.01293	-0.01583	-2.60279E-4	-8.0373E-5
13.63599	-0.01404	0.01472	0.00451	0.0129	-0.01585	-2.60344E-4	-7.85847E-5
13.64418	-0.01406	0.01467	0.00451	0.01287	-0.01588	-2.56398E-4	-7.68929E-5
13.65237	-0.01407	0.01463	0.0045	0.01284	-0.01589	-2.50037E-4	-7.54659E-5
13.66056	-0.01409	0.01458	0.0045	0.0128	-0.01591	-2.4644E-4	-7.41604E-5
13.66875	-0.0141	0.01454	0.00449	0.01276	-0.01592	-2.39943E-4	-7.03888E-5
13.67694	-0.01412	0.01449	0.00448	0.01272	-0.01594	-2.28178E-4	-6.55391E-5
13.68513	-0.01413	0.01445	0.00446	0.0127	-0.01595	-2.12188E-4	-6.10565E-5
13.69332	-0.01415	0.0144	0.00444	0.01268	-0.01597	-1.92548E-4	-5.70987E-5
13.70151	-0.01417	0.01434	0.00443	0.01266	-0.016	-1.72331E-4	-5.46963E-5
13.7097	-0.01418	0.0143	0.00441	0.01265	-0.01602	-1.58836E-4	-5.54386E-5
13.71789	-0.01421	0.01426	0.00439	0.01263	-0.01604	-1.52269E-4	-5.91157E-5
13.72608	-0.01423	0.01423	0.00438	0.01262	-0.01606	-1.36062E-4	-6.28192E-5
13.73427	-0.01423	0.0142	0.00435	0.0126	-0.01607	-1.07859E-4	-6.35954E-5
13.74246	-0.01422	0.01418	0.00432	0.01257	-0.01609	-7.31392E-5	-6.18633E-5
13.75065	-0.01422	0.01414	0.00428	0.01254	-0.01609	-3.64805E-5	-5.93546E-5
13.75884	-0.01421	0.01411	0.00426	0.01251	-0.0161	0	-5.67875E-5
13.76703	-0.01421	0.01407	0.00424	0.01248	-0.0161	2.96548E-5	-5.42558E-5
13.77522	-0.0142	0.01402	0.00423	0.01247	-0.0161	5.08806E-5	-5.19182E-5
13.78341	-0.0142	0.01397	0.00422	0.01247	-0.0161	6.22562E-5	-5.04724E-5
13.7916	-0.01419	0.01392	0.00422	0.01246	-0.0161	6.48325E-5	-5.00576E-5
13.79979	-0.0142	0.01387	0.00422	0.01246	-0.0161	6.76358E-5	-4.9312E-5
13.80798	-0.01421	0.01384	0.00421	0.01245	-0.0161	7.27064E-5	-4.80326E-5
13.81617	-0.01422	0.0138	0.0042	0.01243	-0.0161	7.67155E-5	-4.6423E-5
13.82436	-0.01425	0.01377	0.00419	0.01239	-0.01611	5.43848E-5	-4.43434E-5
13.83255	-0.01427	0.01374	0.00417	0.01235	-0.01612	2.61775E-5	-4.21669E-5
13.84074	-0.0143	0.01371	0.00415	0.01231	-0.01612	2.02141E-5	-4.01843E-5
13.84893	-0.01433	0.01367	0.00414	0.01227	-0.01611	3.3904E-5	-3.85047E-5
13.85712	-0.01437	0.01364	0.00412	0.01223	-0.0161	5.80373E-5	-3.85146E-5
13.86531	-0.0144	0.0136	0.00411	0.0122	-0.01609	8.82378E-5	-4.53664E-5
13.8735	-0.01441	0.01358	0.0041	0.01216	-0.01608	1.22276E-4	-5.29748E-5
13.88169	-0.01441	0.01355	0.00409	0.01212	-0.01607	1.59157E-4	-5.33091E-5
13.88988	-0.01441	0.01354	0.00408	0.01207	-0.01607	1.97699E-4	-5.07675E-5
13.89807	-0.01441	0.01354	0.00407	0.01202	-0.01607	2.36822E-4	-4.84984E-5
13.90626	-0.01441	0.01354	0.00406	0.01197	-0.01606	2.69746E-4	-4.67408E-5
13.91445	-0.01442	0.01353	0.00404	0.01193	-0.01604	2.89437E-4	-4.65728E-5
13.92264	-0.01443	0.01353	0.00403	0.0119	-0.01603	2.9987E-4	-5.0193E-5
13.93083	-0.01447	0.01352	0.00403	0.01186	-0.01601	3.0414E-4	-5.35456E-5
13.93902	-0.01451	0.0135	0.00402	0.01183	-0.016	3.01695E-4	-5.40241E-5
13.94721	-0.01454	0.01347	0.00402	0.01179	-0.01599	2.93755E-4	-5.26504E-5
13.9554	-0.01456	0.01344	0.00401	0.01176	-0.01597	2.5891E-4	-5.07913E-5
13.96358	-0.01457	0.0134	0.004	0.01172	-0.01596	2.17278E-4	-4.89403E-5
13.97177	-0.01459	0.01336	0.00399	0.01168	-0.01596	1.8289E-4	-4.72155E-5
13.97996	-0.0146	0.01334	0.00398	0.01163	-0.01597	1.54946E-4	-4.5642E-5
13.98815	-0.01462	0.01333	0.00398	0.01159	-0.01597	1.30819E-4	-4.42001E-5
13.99634	-0.01464	0.01332	0.00398	0.01155	-0.01598	9.70131E-5	-4.28786E-5
14.00453	-0.01466	0.01331	0.00398	0.01152	-0.01598	6.17548E-5	-4.17705E-5
14.01272	-0.01468	0.0133	0.00398	0.0115	-0.01598	3.86491E-5	-4.18909E-5
14.02091	-0.0147	0.01328	0.00398	0.01147	-0.01597	2.69021E-5	-4.39972E-5
14.0291	-0.01472	0.01325	0.00398	0.01145	-0.01596	2.31538E-5	-4.54802E-5
14.03729	-0.01473	0.01322	0.00399	0.01143	-0.01595	2.58954E-5	-4.6221E-5
14.04548	-0.01473	0.01318	0.004	0.0114	-0.01594	3.39756E-5	-4.68651E-5
14.05367	-0.01473	0.01315	0.00401	0.01138	-0.01594	4.57613E-5	-4.73869E-5
14.06186	-0.01473	0.01312	0.00401	0.01135	-0.01593	4.84094E-5	-4.70692E-5
14.07005	-0.01473	0.01309	0.00401	0.01132	-0.01593	3.48761E-5	-4.5686E-5
14.07824	-0.01472	0.01306	0.00401	0.0113	-0.01591	3.80208E-5	-4.40017E-5
14.08643	-0.01472	0.01303	0.00399	0.01125	-0.0159	6.45633E-5	-4.24224E-5
14.09462	-0.01472	0.01301	0.00397	0.0112	-0.01589	1.03572E-4	-4.10387E-5
14.10281	-0.01473	0.01298	0.00395	0.01116	-0.01588	1.47254E-4	-4.05832E-5
14.111	-0.01473	0.01295	0.00392	0.01112	-0.01585	1.93143E-4	-4.11528E-5
14.11919	-0.01474	0.01291	0.0039	0.01109	-0.01582	2.40072E-4	-4.27884E-5
14.12738	-0.01476	0.01287	0.00388	0.01106	-0.01578	2.79884E-4	-4.73466E-5
14.13557	-0.01478	0.01284	0.00386	0.01104	-0.01574	3.04871E-4	-5.02402E-5
14.14376	-0.01479	0.01281	0.00384	0.01102	-0.01571	3.12995E-4	-5.03533E-5
14.15195	-0.0148	0.01279	0.00383	0.011	-0.01567	2.96327E-4	-4.97431E-5
14.16014	-0.0148	0.01276	0.00381	0.01097	-0.01563	2.67427E-4	-4.91545E-5
14.16833	-0.0148	0.01273	0.00379	0.01094	-0.01558	2.43619E-4	-4.89638E-5
14.17652	-0.01481	0.01269	0.00377	0.01091	-0.01553	2.28367E-4	-4.92845E-5
14.18471	-0.01481	0.01266	0.00376	0.01088	-0.01547	2.20164E-4	-4.98317E-5
14.1929	-0.01482	0.01262	0.00374	0.01087	-0.01542	2.18121E-4	-5.08489E-5
14.20109	-0.01483	0.01259	0.00372	0.01085	-0.01536	2.21374E-4	-5.62003E-5
14.20928	-0.01485	0.01257	0.00371	0.01084	-0.01531	2.25277E-4	-6.09863E-5
14.21747	-0.01486	0.01255	0.00368	0.01083	-0.01526	2.29581E-4	-6.43418E-5
14.22566	-0.01487	0.01253	0.00365	0.01081	-0.01521	2.36223E-4	-6.74224E-5
14.23385	-0.01488	0.01252	0.00362	0.01078	-0.01516	2.44766E-4	-7.00446E-5
14.24204	-0.01489	0.01252	0.00359	0.01075	-0.01511	2.45691E-4	-7.2142E-5
14.25023	-0.01489	0.01251	0.00357	0.01072	-0.01507	2.3921E-4	-7.36251E-5
14.25842	-0.0149	0.01251	0.00355	0.0107	-0.01502	2.35124E-4	-7.23854E-5
14.26661	-0.01491	0.0125	0.00353	0.01068	-0.01497	2.36886E-4	-6.95599E-5
14.2748	-0.01492	0.01249	0.00351	0.01065	-0.01492	2.43637E-4	-6.66152E-5
14.28299	-0.01493	0.01248	0.0035	0.01062	-0.01486	2.53216E-4	-6.38294E-5
14.29118	-0.01495	0.01249	0.00349	0.01058	-0.0148	2.65888E-4	-6.12609E-5
14.29937	-0.01497	0.0125	0.00348	0.01054	-0.01474	2.77376E-4	-5.89153E-5
14.30756	-0.01498	0.01251	0.00347	0.0105	-0.01468	2.86514E-4	-5.68242E-5
14.31575	-0.01499	0.01252	0.00346	0.01046	-0.01462	2.95947E-4	-5.52112E-5
14.32394	-0.015	0.01253	0.00344	0.01043	-0.01455	3.06378E-4	-5.51308E-5
14.33213	-0.01501	0.01253	0.00342	0.01039	-0.01449	3.14787E-4	-5.56835E-5
14.34031	-0.01501	0.01253	0.0034	0.01036	-0.01443	3.21406E-4	-5.62064E-5
14.3485	-0.01501	0.01252	0.00337	0.01033	-0.01437	3.27947E-4	-5.64353E-5
14.35669	-0.01501	0.01251	0.00333	0.0103	-0.01432	3.3452E-4	-5.35651E-5
14.36488	-0.01501	0.01249	0.0033	0.01027	-0.01427	3.36841E-4	-4.94367E-5
14.37307	-0.015	0.01246	0.00327	0.01024	-0.01422	3.30856E-4	-4.55893E-5
14.38126	-0.01499	0.01242	0.00325	0.01022	-0.01417	3.19213E-4	-4.2438E-5
14.38945	-0.01499	0.01239	0.00322	0.0102	-0.01413	3.05982E-4	-4.40912E-5
14.39764	-0.01499	0.01235	0.00319	0.01017	-0.01408	2.91599E-4	-4.43526E-5
14.40583	-0.01499	0.01232	0.00318	0.01015	-0.01403	2.77382E-4	-4.05879E-5
14.41402	-0.015	0.01229	0.00316	0.01013	-0.01396	2.67348E-4	-3.4441E-5
14.42221	-0.01501	0.01226	0.00315	0.0101	-0.0139	2.61191E-4	-2.07675E-5
14.4304	-0.01502	0.01223	0.00313	0.01006	-0.01384	2.41203E-4	-2.01156E-6
14.43859	-0.01504	0.0122	0.00313	0.01001	-0.01378	2.19486E-4	2.64961E-5
14.44678	-0.01506	0.01217	0.00313	0.00995	-0.01371	2.0537E-4	9.08931E-5
14.45497	-0.01509	0.01215	0.00313	0.00992	-0.01364	1.97219E-4	2.10175E-4
14.46316	-0.01512	0.01215	0.00314	0.00991	-0.01357	1.92376E-4	3.8325E-4
14.47135	-0.01516	0.01215	0.00314	0.0099	-0.01351	1.70908E-4	5.91935E-4
14.47954	-0.01519	0.01214	0.00314	0.00989	-0.01346	1.27534E-4	8.32692E-4
14.48773	-0.01522	0.01214	0.00313	0.00988	-0.01341	8.23874E-5	0.00111
14.49592	-0.01523	0.01213	0.00313	0.00987	-0.01336	3.79211E-5	0.00142
14.50411	-0.01522	0.01212	0.00313	0.00985	-0.01329	-2.08401E-5	0.00175
14.5123	-0.01522	0.0121	0.00313	0.00983	-0.0132	-9.6581E-5	0.00211
14.52049	-0.01521	0.01209	0.00314	0.0098	-0.01311	-1.7529E-4	0.0025
14.52868	-0.0152	0.01209	0.00314	0.00978	-0.01302	-2.4549E-4	0.00291
14.53687	-0.0152	0.0121	0.00314	0.00977	-0.01293	-3.05095E-4	0.00332
14.54506	-0.01519	0.01211	0.00312	0.00976	-0.01285	-3.56191E-4	0.00375
14.55325	-0.01519	0.01213	0.00309	0.00975	-0.01276	-4.04385E-4	0.00419
14.56144	-0.01519	0.01214	0.00307	0.00973	-0.01268	-4.47261E-4	0.00465
14.56963	-0.01519	0.01216	0.00306	0.00972	-0.01259	-4.83004E-4	0.00512
14.57782	-0.0152	0.01217	0.00305	0.0097	-0.01252	-5.15004E-4	0.0056
14.58601	-0.01521	0.01218	0.00305	0.00967	-0.01245	-5.58569E-4	0.00607
14.5942	-0.01521	0.0122	0.00305	0.00965	-0.01238	-6.03819E-4	0.00654
14.60239	-0.01522	0.01221	0.00304	0.00963	-0.01231	-6.53444E-4	0.00703
14.61058	-0.01523	0.01223	0.00303	0.00961	-0.01224	-6.99808E-4	0.00753
14.61877	-0.01524	0.01223	0.00303	0.0096	-0.01217	-7.37067E-4	0.00803
14.62696	-0.01525	0.01224	0.00302	0.00959	-0.01209	-7.66247E-4	0.00851
14.63515	-0.01525	0.01224	0.00301	0.00958	-0.01201	-7.93105E-4	0.00899
14.64334	-0.01525	0.01223	0.00299	0.00956	-0.01192	-8.33537E-4	0.00946
14.65153	-0.01525	0.01223	0.00299	0.00954	-0.01183	-8.7703E-4	0.00992
14.65972	-0.01525	0.01224	0.003	0.00952	-0.01173	-9.15756E-4	0.01038
14.66791	-0.01525	0.01225	0.00301	0.00952	-0.01163	-9.54892E-4	0.01082
14.6761	-0.01525	0.01226	0.00302	0.00954	-0.01151	-0.00101	0.01124
14.68429	-0.01526	0.01227	0.00303	0.00957	-0.01138	-0.00108	0.01166
14.69248	-0.01526	0.01227	0.00303	0.0096	-0.01125	-0.00115	0.01206
14.70067	-0.01527	0.01227	0.00303	0.00963	-0.0111	-0.00121	0.01244
14.70886	-0.01528	0.01226	0.00302	0.00968	-0.01095	-0.00126	0.01282
14.71705	-0.0153	0.01226	0.003	0.00974	-0.01078	-0.0013	0.01318
14.72523	-0.01533	0.01225	0.00299	0.0098	-0.01061	-0.00134	0.01354
14.73342	-0.01536	0.01225	0.00297	0.00986	-0.01042	-0.00136	0.01389
14.74161	-0.01539	0.01226	0.00295	0.00992	-0.01023	-0.00139	0.01423
14.7498	-0.0154	0.01228	0.00293	0.00996	-0.01004	-0.00142	0.01455
14.75799	-0.0154	0.0123	0.0029	0.01001	-0.00982	-0.00146	0.01485
14.76618	-0.01539	0.01233	0.00288	0.01005	-0.0096	-0.0015	0.01514
14.77437	-0.01539	0.01235	0.00287	0.01008	-0.00939	-0.00152	0.01542
14.78256	-0.01539	0.01236	0.00286	0.01013	-0.00917	-0.00154	0.01568
14.79075	-0.01539	0.01237	0.00284	0.01017	-0.00893	-0.00158	0.01592
14.79894	-0.0154	0.01238	0.00283	0.01022	-0.00867	-0.00163	0.01615
14.80713	-0.01542	0.0124	0.00281	0.01026	-0.00838	-0.0017	0.01636
14.81532	-0.01544	0.01242	0.00279	0.0103	-0.0081	-0.00177	0.01655
14.82351	-0.01545	0.01244	0.00276	0.01034	-0.00781	-0.00182	0.01673
14.8317	-0.01547	0.01246	0.00272	0.01037	-0.00751	-0.00187	0.0169
14.83989	-0.01549	0.01247	0.00269	0.0104	-0.00719	-0.0019	0.01705
14.84808	-0.01552	0.01248	0.00266	0.01044	-0.00688	-0.00192	0.0172
14.85627	-0.01554	0.0125	0.00263	0.01048	-0.00655	-0.00194	0.01733
14.86446	-0.01555	0.01253	0.00261	0.01052	-0.00621	-0.00195	0.01745
14.87265	-0.01556	0.01255	0.00258	0.01056	-0.00586	-0.00196	0.01754
14.88084	-0.01556	0.01257	0.00256	0.0106	-0.00551	-0.00199	0.01762
14.88903	-0.01557	0.01259	0.00253	0.01063	-0.00514	-0.00205	0.0177
14.89722	-0.01558	0.01263	0.00251	0.01066	-0.00477	-0.00212	0.01776
14.90541	-0.01559	0.01269	0.00249	0.01069	-0.00439	-0.00219	0.0178
14.9136	-0.01561	0.01277	0.00248	0.01072	-0.00401	-0.00226	0.01784
14.92179	-0.01563	0.01285	0.00246	0.01075	-0.00361	-0.00232	0.01787
14.92998	-0.01565	0.01292	0.00245	0.01078	-0.00321	-0.00237	0.01788
14.93817	-0.01567	0.01298	0.00243	0.01082	-0.00281	-0.00243	0.01789
14.94636	-0.0157	0.01305	0.00242	0.01086	-0.0024	-0.00249	0.01789
14.95455	-0.01572	0.01313	0.00242	0.01091	-0.00199	-0.00255	0.01786
14.96274	-0.01574	0.01321	0.00241	0.01096	-0.00159	-0.00261	0.01782
14.97093	-0.01577	0.01329	0.00241	0.01101	-0.00119	-0.00267	0.01779
14.97912	-0.0158	0.01337	0.0024	0.01106	-7.81096E-4	-0.00272	0.01774
14.98731	-0.01582	0.01344	0.00239	0.0111	-3.5898E-4	-0.00277	0.01769
14.9955	-0.01583	0.01351	0.00239	0.01114	8.23925E-5	-0.00282	0.01761
15.00369	-0.01583	0.01358	0.00238	0.01118	5.27799E-4	-0.00288	0.01752
15.01188	-0.01584	0.01367	0.00237	0.01122	9.60977E-4	-0.00295	0.01742
15.02007	-0.01584	0.01376	0.00236	0.01126	0.00139	-0.00301	0.01732
15.02826	-0.01585	0.01384	0.00236	0.01131	0.00181	-0.00306	0.01722
15.03645	-0.01586	0.01393	0.00235	0.01136	0.00223	-0.00312	0.0171
15.04464	-0.01588	0.01404	0.00235	0.01141	0.00265	-0.0032	0.01696
15.05283	-0.0159	0.01415	0.00235	0.01145	0.00308	-0.00328	0.01681
15.06102	-0.01592	0.01426	0.00234	0.0115	0.00352	-0.00335	0.01664
15.06921	-0.01594	0.01437	0.00232	0.01155	0.00396	-0.00344	0.01647
15.0774	-0.01595	0.01448	0.00231	0.01161	0.0044	-0.00354	0.0163
15.08559	-0.01595	0.01458	0.00229	0.01167	0.00483	-0.00363	0.01613
15.09378	-0.01596	0.01468	0.00227	0.01172	0.00525	-0.0037	0.01595
15.10197	-0.01597	0.01478	0.00224	0.01176	0.00567	-0.00377	0.01576
15.11015	-0.01598	0.01486	0.00221	0.0118	0.0061	-0.00382	0.01556
15.11834	-0.01599	0.01495	0.00218	0.01184	0.00652	-0.00387	0.01536
15.12653	-0.01599	0.01504	0.00215	0.01188	0.00693	-0.00391	0.01515
15.13472	-0.01599	0.01513	0.00213	0.01192	0.00733	-0.00395	0.01494
15.14291	-0.01599	0.01524	0.00212	0.01198	0.00771	-0.004	0.01473
15.1511	-0.01599	0.01535	0.00211	0.01204	0.00808	-0.00404	0.0145
15.15929	-0.01599	0.01548	0.0021	0.0121	0.00846	-0.00407	0.01425
15.16748	-0.016	0.01562	0.00209	0.01216	0.00883	-0.0041	0.014
15.17567	-0.016	0.01574	0.00208	0.01222	0.00918	-0.00413	0.01376
15.18386	-0.01601	0.01587	0.00207	0.01229	0.00952	-0.00417	0.01351
15.19205	-0.01603	0.01599	0.00207	0.01235	0.00985	-0.0042	0.01326
15.20024	-0.01606	0.01611	0.00206	0.01242	0.01019	-0.00422	0.01302
15.20843	-0.01609	0.01622	0.00206	0.01248	0.01054	-0.00424	0.01277
15.21662	-0.01612	0.01632	0.00205	0.01254	0.01086	-0.00426	0.01252
15.22481	-0.01614	0.01643	0.00204	0.0126	0.01116	-0.00429	0.01227
15.233	-0.01617	0.01656	0.00204	0.01266	0.01144	-0.00432	0.012
15.24119	-0.0162	0.0167	0.00203	0.01273	0.0117	-0.00435	0.01173
15.24938	-0.01622	0.01683	0.00202	0.01281	0.01195	-0.00437	0.01145
15.25757	-0.01624	0.01697	0.00202	0.0129	0.01218	-0.00439	0.01117
15.26576	-0.01626	0.01709	0.00202	0.01299	0.0124	-0.00442	0.0109
15.27395	-0.01629	0.01722	0.00202	0.01307	0.01261	-0.00445	0.01063
15.28214	-0.0163	0.01735	0.00202	0.01314	0.01281	-0.00449	0.01036
15.29033	-0.01631	0.01747	0.00202	0.01321	0.01299	-0.00454	0.01008
15.29852	-0.01631	0.01758	0.00202	0.01327	0.01317	-0.00458	0.0098
15.30671	-0.01631	0.01769	0.00202	0.01331	0.01335	-0.00461	0.00952
15.3149	-0.01632	0.01779	0.002	0.01335	0.01351	-0.00465	0.00924
15.32309	-0.01634	0.01789	0.00199	0.01338	0.01366	-0.00469	0.00896
15.33128	-0.01636	0.01799	0.00196	0.01342	0.0138	-0.00474	0.00868
15.33947	-0.01637	0.0181	0.00193	0.01347	0.01393	-0.00478	0.00841
15.34766	-0.01636	0.01819	0.0019	0.01354	0.01405	-0.00481	0.00813
15.35585	-0.01633	0.01828	0.00187	0.01359	0.01415	-0.00484	0.00785
15.36404	-0.0163	0.01837	0.00185	0.01364	0.01423	-0.00486	0.00758
15.37223	-0.01628	0.01846	0.00183	0.01369	0.0143	-0.00488	0.00732
15.38042	-0.01625	0.01855	0.0018	0.01374	0.01434	-0.00489	0.00706
15.38861	-0.01623	0.01865	0.00178	0.01377	0.01438	-0.00493	0.00681
15.3968	-0.01621	0.01876	0.00174	0.01381	0.0144	-0.00496	0.00656
15.40499	-0.0162	0.01887	0.00171	0.01384	0.01443	-0.00498	0.00629
15.41318	-0.01619	0.01896	0.00168	0.01386	0.01444	-0.00499	0.00604
15.42137	-0.0162	0.01905	0.00165	0.01388	0.01444	-0.00499	0.00578
15.42956	-0.01621	0.01913	0.00162	0.01389	0.01444	-0.00499	0.00552
15.43775	-0.01623	0.01921	0.0016	0.0139	0.01441	-0.00499	0.00527
15.44594	-0.01625	0.01928	0.00157	0.0139	0.01438	-0.00499	0.00502
15.45413	-0.01626	0.01933	0.00154	0.01389	0.01433	-0.00499	0.00478
15.46232	-0.01628	0.01939	0.0015	0.01389	0.01426	-0.005	0.00454
15.47051	-0.0163	0.01944	0.00146	0.0139	0.01419	-0.00502	0.0043
15.4787	-0.01631	0.01949	0.00142	0.01391	0.01411	-0.00505	0.00406
15.48689	-0.01632	0.01955	0.00138	0.01392	0.01402	-0.00508	0.0038
15.49507	-0.01634	0.0196	0.00135	0.01392	0.01392	-0.00511	0.00354
15.50326	-0.01637	0.01966	0.00131	0.01393	0.01379	-0.00513	0.00329
15.51145	-0.01642	0.01972	0.00128	0.01393	0.01366	-0.00514	0.00305
15.51964	-0.01645	0.01977	0.00125	0.01392	0.01351	-0.00514	0.00283
15.52783	-0.01647	0.01981	0.00122	0.01391	0.01335	-0.00515	0.00263
15.53602	-0.01649	0.01985	0.00119	0.0139	0.01316	-0.00517	0.00244
15.54421	-0.0165	0.01988	0.00115	0.01389	0.01298	-0.00521	0.00226
15.5524	-0.01652	0.0199	0.00113	0.01389	0.01281	-0.00524	0.00209
15.56059	-0.01654	0.01991	0.00111	0.01388	0.01264	-0.00526	0.00193
15.56878	-0.01656	0.01993	0.00109	0.01387	0.01246	-0.00528	0.00179
15.57697	-0.01658	0.01994	0.00107	0.01386	0.01229	-0.0053	0.00165
15.58516	-0.01662	0.01994	0.00105	0.01386	0.01211	-0.00532	0.00153
15.59335	-0.01665	0.01994	0.00105	0.01386	0.01192	-0.00534	0.00141
15.60154	-0.01667	0.01992	0.00104	0.01386	0.0117	-0.00536	0.0013
15.60973	-0.01669	0.0199	0.00104	0.01385	0.01149	-0.00539	0.0012
15.61792	-0.01671	0.01987	0.00104	0.01385	0.01127	-0.00542	0.00111
15.62611	-0.01673	0.01983	0.00103	0.01384	0.01103	-0.00545	0.00103
15.6343	-0.01675	0.01978	0.00103	0.01381	0.01078	-0.00547	9.53494E-4
15.64249	-0.01677	0.01971	0.00102	0.01375	0.01053	-0.00548	8.83541E-4
15.65068	-0.01679	0.01964	0.00101	0.0137	0.01029	-0.00549	8.23005E-4
15.65887	-0.01681	0.01957	0.00101	0.01364	0.01003	-0.00549	7.70331E-4
15.66706	-0.01683	0.01949	0.001	0.01359	0.00976	-0.0055	7.22769E-4
15.67525	-0.01686	0.01941	9.95742E-4	0.01353	0.00949	-0.00553	6.79178E-4
15.68344	-0.01689	0.01934	9.87156E-4	0.01348	0.00924	-0.00557	6.39134E-4
15.69163	-0.01692	0.01926	9.66849E-4	0.01342	0.00899	-0.00559	6.02553E-4
15.69982	-0.01696	0.01918	9.35536E-4	0.01337	0.00874	-0.00561	5.68967E-4
15.70801	-0.017	0.0191	9.02734E-4	0.01332	0.00847	-0.00563	5.3758E-4
15.7162	-0.01703	0.01902	8.7154E-4	0.01326	0.0082	-0.00565	5.0789E-4
15.72439	-0.01705	0.01892	8.41466E-4	0.01321	0.00792	-0.00567	4.78213E-4
15.73258	-0.01706	0.01881	8.12056E-4	0.01315	0.00764	-0.00568	4.46007E-4
15.74077	-0.01707	0.0187	7.81219E-4	0.0131	0.00738	-0.00569	4.10143E-4
15.74896	-0.01708	0.01858	7.55268E-4	0.01305	0.00711	-0.00569	3.76102E-4
15.75715	-0.01709	0.01846	7.33771E-4	0.01299	0.00683	-0.00569	3.46552E-4
15.76534	-0.0171	0.01833	7.13544E-4	0.01293	0.00655	-0.00569	3.2236E-4
15.77353	-0.01711	0.0182	6.93706E-4	0.01287	0.00626	-0.00569	3.02416E-4
15.78172	-0.01712	0.01806	6.74479E-4	0.01281	0.00595	-0.00569	2.84519E-4
15.78991	-0.01713	0.01791	6.5984E-4	0.01275	0.00565	-0.00569	2.67875E-4
15.7981	-0.01714	0.01775	6.48153E-4	0.01269	0.00534	-0.00568	2.52026E-4
15.80629	-0.01714	0.01759	6.36723E-4	0.01262	0.00502	-0.00567	2.33719E-4
15.81448	-0.01715	0.01743	6.22419E-4	0.01255	0.0047	-0.00566	2.11075E-4
15.82267	-0.01715	0.01727	6.03915E-4	0.01248	0.00438	-0.00565	1.91198E-4
15.83086	-0.01714	0.01712	5.79976E-4	0.01241	0.00407	-0.00564	1.74438E-4
15.83905	-0.01711	0.01696	5.62594E-4	0.01233	0.00375	-0.00564	1.5932E-4
15.84724	-0.01707	0.01682	5.54087E-4	0.01225	0.00345	-0.00564	1.47526E-4
15.85543	-0.01703	0.01668	5.49637E-4	0.01215	0.00315	-0.00563	1.37851E-4
15.86362	-0.01699	0.01654	5.44664E-4	0.01204	0.00286	-0.00562	1.28921E-4
15.8718	-0.01695	0.01639	5.37624E-4	0.01194	0.00256	-0.0056	1.20444E-4
15.87999	-0.01692	0.01622	5.27756E-4	0.01182	0.00226	-0.0056	1.11701E-4
15.88818	-0.01689	0.01606	5.16997E-4	0.01171	0.00196	-0.00561	1.03693E-4
15.89637	-0.01687	0.01589	5.06193E-4	0.01161	0.00167	-0.00562	9.65531E-5
15.90456	-0.01685	0.01572	4.95168E-4	0.0115	0.00138	-0.00563	9.00025E-5
15.91275	-0.01683	0.01555	4.83826E-4	0.0114	0.00109	-0.00565	8.41244E-5
15.92094	-0.01682	0.01538	4.71096E-4	0.0113	7.88862E-4	-0.00567	7.88397E-5
15.92913	-0.0168	0.0152	4.55281E-4	0.0112	4.98946E-4	-0.00568	7.39768E-5
15.93732	-0.01679	0.01502	4.38068E-4	0.0111	2.20088E-4	-0.00568	6.9379E-5
15.94551	-0.01676	0.01484	4.20628E-4	0.01099	-5.15694E-5	-0.00566	6.49436E-5
15.9537	-0.01673	0.01464	4.03372E-4	0.01088	-3.22046E-4	-0.00565	5.96461E-5
15.96189	-0.0167	0.01444	3.86016E-4	0.01077	-5.98575E-4	-0.00562	4.72904E-5
15.97008	-0.01668	0.01423	3.68232E-4	0.01067	-8.87728E-4	-0.00562	3.43438E-5
15.97827	-0.01666	0.01404	3.48708E-4	0.01056	-0.00119	-0.00561	2.32241E-5
15.98646	-0.01664	0.01385	3.26762E-4	0.01046	-0.00148	-0.00561	1.28959E-5
15.99465	-0.01662	0.01366	3.01581E-4	0.01036	-0.00177	-0.00562	3.57731E-6
16.00284	-0.0166	0.01347	2.83075E-4	0.01024	-0.00205	-0.00563	-1.07573E-6
16.01103	-0.01658	0.01329	2.69735E-4	0.01013	-0.00233	-0.00563	-1.34115E-6
16.01922	-0.01657	0.01312	2.58505E-4	0.01001	-0.0026	-0.00562	-3.77074E-8
16.02741	-0.01656	0.01292	2.51964E-4	0.00989	-0.00286	-0.0056	1.65554E-6
16.0356	-0.01655	0.01272	2.5076E-4	0.00978	-0.00312	-0.00557	3.65839E-6
16.04379	-0.01655	0.01251	2.50549E-4	0.00967	-0.00339	-0.00554	6.67711E-6
16.05198	-0.01657	0.0123	2.49162E-4	0.00957	-0.00365	-0.00552	1.01184E-5
16.06017	-0.01658	0.01209	2.45537E-4	0.00947	-0.00391	-0.0055	1.346E-5
16.06836	-0.01659	0.01189	2.29581E-4	0.00938	-0.00418	-0.00548	1.65725E-5
16.07655	-0.01661	0.01169	2.16363E-4	0.00928	-0.00444	-0.00545	1.94226E-5
16.08474	-0.01663	0.01149	2.07306E-4	0.00919	-0.0047	-0.00542	2.20634E-5
16.09293	-0.01665	0.0113	1.97444E-4	0.0091	-0.00494	-0.00539	2.44832E-5
16.10112	-0.01667	0.01111	1.86224E-4	0.00901	-0.00518	-0.00535	2.62846E-5
16.10931	-0.01669	0.01093	1.73082E-4	0.00891	-0.00543	-0.0053	2.71797E-5
16.1175	-0.01671	0.01075	1.59186E-4	0.00881	-0.0057	-0.00524	2.53897E-5
16.12569	-0.01672	0.01058	1.4524E-4	0.00873	-0.00596	-0.00519	1.83444E-5
16.13388	-0.01671	0.01042	1.30918E-4	0.00864	-0.00621	-0.00513	7.51732E-6
16.14207	-0.0167	0.01026	1.13904E-4	0.00857	-0.00646	-0.00507	5.64489E-7
16.15026	-0.0167	0.01009	9.51952E-5	0.00849	-0.00669	-0.00503	-3.09835E-6
16.15845	-0.0167	0.00992	8.06675E-5	0.0084	-0.00693	-0.00501	-6.02858E-6
16.16664	-0.0167	0.00975	6.96316E-5	0.00831	-0.00716	-0.00499	-9.32816E-6
16.17483	-0.01671	0.00958	6.07685E-5	0.00822	-0.00739	-0.00497	-1.28912E-5
16.18302	-0.01672	0.00942	5.69562E-5	0.00814	-0.0076	-0.00494	-1.18351E-5
16.19121	-0.01672	0.00926	5.66607E-5	0.00806	-0.00782	-0.0049	-6.52434E-6
16.1994	-0.01672	0.0091	5.84858E-5	0.00798	-0.00806	-0.00486	-3.4629E-7
16.20759	-0.01671	0.00894	6.35451E-5	0.0079	-0.00829	-0.00482	5.38254E-6
16.21578	-0.0167	0.00878	6.91974E-5	0.00782	-0.00852	-0.00478	1.05379E-5
16.22397	-0.01669	0.00863	7.31812E-5	0.00772	-0.00876	-0.00474	1.50534E-5
16.23216	-0.01668	0.00848	7.51823E-5	0.00761	-0.00901	-0.0047	1.88908E-5
16.24035	-0.01667	0.00831	7.48565E-5	0.00751	-0.00924	-0.00466	2.14163E-5
16.24854	-0.01666	0.00814	7.30866E-5	0.00741	-0.00946	-0.00461	2.07402E-5
16.25672	-0.01664	0.00798	7.04427E-5	0.00731	-0.00966	-0.00457	2.10162E-5
16.26491	-0.01662	0.00782	6.69591E-5	0.00723	-0.00985	-0.00452	2.30478E-5
16.2731	-0.0166	0.00767	6.23366E-5	0.00717	-0.01002	-0.00449	2.53228E-5
16.28129	-0.01659	0.00752	5.4603E-5	0.00711	-0.01019	-0.00448	2.74384E-5
16.28948	-0.01658	0.00739	4.51995E-5	0.00705	-0.01036	-0.00446	2.93491E-5
16.29767	-0.01658	0.00724	3.5223E-5	0.00699	-0.01054	-0.00445	3.04175E-5
16.30586	-0.01658	0.00708	2.3675E-5	0.00694	-0.01071	-0.00445	2.83187E-5
16.31405	-0.01656	0.00692	9.26249E-6	0.00687	-0.01087	-0.00445	2.74297E-5
16.32224	-0.01655	0.00676	-6.90867E-6	0.00679	-0.01103	-0.00444	2.80624E-5
16.33043	-0.01654	0.0066	-2.41175E-5	0.0067	-0.01119	-0.00443	2.86232E-5
16.33862	-0.01653	0.00645	-4.32643E-5	0.00661	-0.01136	-0.00442	2.88575E-5
16.34681	-0.01652	0.0063	-6.58983E-5	0.00651	-0.01152	-0.00441	2.87286E-5
16.355	-0.01652	0.00616	-8.58178E-5	0.0064	-0.01167	-0.0044	2.99464E-5
[truncated: 5,315 more rows]

## Sheet: Fig. 1E
Time (min)	AMP-PNP 0h	AMP-PNP 1h	AMP-PNP 4h	AMP-PNP 16h
18.1158	0.0069	0.0083	0.00198	0.22453
18.12399	0.00695	0.00836	0.002	0.2229
18.13218	0.00701	0.00841	0.00202	0.22129
18.14037	0.00707	0.00847	0.00204	0.2197
18.14856	0.00712	0.00853	0.00207	0.21814
18.15675	0.00717	0.00859	0.00209	0.21659
18.16494	0.00723	0.00864	0.00212	0.21504
18.17313	0.00729	0.0087	0.00214	0.21352
18.18132	0.00735	0.00875	0.00217	0.21202
18.18951	0.0074	0.00881	0.00219	0.21053
18.1977	0.00744	0.00885	0.00221	0.20904
18.20589	0.00748	0.0089	0.00223	0.20757
18.21408	0.00752	0.00895	0.00225	0.20613
18.22227	0.00755	0.009	0.00226	0.2047
18.23046	0.00758	0.00905	0.00226	0.20329
18.23865	0.00762	0.0091	0.00227	0.20189
18.24684	0.00766	0.00915	0.00229	0.2005
18.25503	0.0077	0.00919	0.0023	0.1991
18.26322	0.00773	0.00923	0.00231	0.1977
18.27141	0.00777	0.00927	0.00232	0.19632
18.2796	0.00779	0.0093	0.00233	0.19495
18.28779	0.00782	0.00933	0.00233	0.19359
18.29598	0.00784	0.00936	0.00233	0.19225
18.30417	0.00786	0.00938	0.00233	0.1909
18.31236	0.00788	0.00941	0.00233	0.18956
18.32055	0.00791	0.00943	0.00234	0.18824
18.32874	0.00793	0.00945	0.00235	0.18692
18.33693	0.00795	0.00947	0.00237	0.1856
18.34512	0.00797	0.00949	0.00238	0.18432
18.35331	0.00798	0.00951	0.0024	0.18305
18.3615	0.008	0.00952	0.00241	0.18179
18.36969	0.00801	0.00954	0.00242	0.18055
18.37787	0.00804	0.00955	0.00243	0.17933
18.38606	0.00807	0.00956	0.00243	0.17812
18.39425	0.0081	0.00957	0.00243	0.17691
18.40244	0.00814	0.00959	0.00243	0.17571
18.41063	0.00817	0.00962	0.00243	0.17452
18.41882	0.0082	0.00965	0.00243	0.17335
18.42701	0.00823	0.00968	0.00244	0.17218
18.4352	0.00825	0.00971	0.00244	0.171
18.44339	0.00827	0.00974	0.00244	0.16983
18.45158	0.00829	0.00976	0.00246	0.16869
18.45977	0.0083	0.00978	0.00247	0.16756
18.46796	0.00831	0.00978	0.00248	0.16645
18.47615	0.00832	0.00979	0.00249	0.16534
18.48434	0.00832	0.0098	0.0025	0.16424
18.49253	0.00832	0.00981	0.0025	0.16314
18.50072	0.0083	0.00981	0.0025	0.16204
18.50891	0.00828	0.00981	0.0025	0.16095
18.5171	0.00827	0.00981	0.0025	0.15988
18.52529	0.00825	0.00981	0.0025	0.15882
18.53348	0.00824	0.00982	0.0025	0.15777
18.54167	0.00823	0.00982	0.0025	0.15671
18.54986	0.00822	0.00982	0.0025	0.15566
18.55805	0.00822	0.00982	0.0025	0.15462
18.56624	0.00822	0.00982	0.00249	0.1536
18.57443	0.00823	0.00982	0.00249	0.15258
18.58262	0.00825	0.00982	0.00248	0.15156
18.59081	0.00826	0.00983	0.00248	0.15056
18.599	0.00828	0.00983	0.00247	0.14959
18.60719	0.0083	0.00983	0.00246	0.14864
18.61538	0.00832	0.00983	0.00246	0.14768
18.62357	0.00835	0.00983	0.00245	0.14674
18.63176	0.00839	0.00982	0.00245	0.14581
18.63995	0.00843	0.00981	0.00245	0.14489
18.64814	0.00846	0.0098	0.00246	0.14398
18.65633	0.00849	0.00978	0.00246	0.1431
18.66452	0.00852	0.00976	0.00246	0.1422
18.67271	0.00854	0.00974	0.00246	0.14129
18.6809	0.00856	0.00972	0.00245	0.14039
18.68909	0.00858	0.0097	0.00245	0.13952
18.69728	0.00859	0.00968	0.00245	0.13865
18.70547	0.0086	0.00966	0.00245	0.13779
18.71366	0.0086	0.00964	0.00245	0.13694
18.72185	0.00859	0.00961	0.00244	0.13611
18.73004	0.00858	0.00959	0.00242	0.13528
18.73823	0.00858	0.00957	0.00241	0.13447
18.74642	0.00858	0.00954	0.00239	0.13366
18.75461	0.00858	0.00951	0.00237	0.13288
18.76279	0.00858	0.00948	0.00236	0.13211
18.77098	0.00857	0.00945	0.00234	0.13134
18.77917	0.00855	0.00942	0.00232	0.13058
18.78736	0.00854	0.00939	0.0023	0.12982
18.79555	0.00854	0.00936	0.00227	0.12907
18.80374	0.00854	0.00932	0.00225	0.12831
18.81193	0.00855	0.00929	0.00223	0.12756
18.82012	0.00856	0.00925	0.00221	0.12682
18.82831	0.00856	0.00922	0.00219	0.12607
18.8365	0.00857	0.00919	0.00216	0.12534
18.84469	0.00857	0.00916	0.00212	0.12462
18.85288	0.00857	0.00913	0.00209	0.12391
18.86107	0.00857	0.00909	0.00206	0.12319
18.86926	0.00858	0.00905	0.00203	0.12247
18.87745	0.00859	0.00901	0.00201	0.12177
18.88564	0.0086	0.00897	0.00198	0.12109
18.89383	0.00861	0.00894	0.00196	0.1204
18.90202	0.00862	0.0089	0.00193	0.11971
18.91021	0.00863	0.00887	0.0019	0.11902
18.9184	0.00863	0.00883	0.00187	0.11831
18.92659	0.00864	0.0088	0.00184	0.11758
18.93478	0.00864	0.00876	0.00181	0.11686
18.94297	0.00864	0.00873	0.00179	0.11613
18.95116	0.00864	0.00868	0.00178	0.11541
18.95935	0.00863	0.00863	0.00177	0.11469
18.96754	0.00861	0.00859	0.00175	0.11397
18.97573	0.00859	0.00854	0.00174	0.11325
18.98392	0.00858	0.00849	0.00173	0.11252
18.99211	0.00856	0.00845	0.00173	0.11179
19.0003	0.00854	0.00839	0.00172	0.11107
19.00849	0.00853	0.00834	0.00171	0.11034
19.01668	0.00851	0.00828	0.0017	0.10963
19.02487	0.00849	0.00822	0.00169	0.10895
19.03306	0.00847	0.00817	0.00168	0.10827
19.04125	0.00843	0.00812	0.00167	0.10758
19.04944	0.00838	0.00806	0.00167	0.10691
19.05763	0.00834	0.00801	0.00166	0.10624
19.06582	0.00831	0.00796	0.00166	0.10558
19.07401	0.00829	0.0079	0.00166	0.10494
19.0822	0.00826	0.00785	0.00165	0.10428
19.09039	0.00824	0.0078	0.00163	0.10363
19.09858	0.00822	0.00773	0.00162	0.103
19.10677	0.0082	0.00768	0.00161	0.1024
19.11496	0.00818	0.00762	0.0016	0.1018
19.12315	0.00816	0.00757	0.0016	0.10118
19.13134	0.00814	0.00752	0.00159	0.10056
19.13952	0.00812	0.00747	0.00158	0.09992
19.14771	0.00811	0.00742	0.00157	0.09927
19.1559	0.00809	0.00737	0.00156	0.09864
19.16409	0.00808	0.00732	0.00154	0.09802
19.17228	0.00807	0.00727	0.00152	0.0974
19.18047	0.00805	0.00721	0.0015	0.09676
19.18866	0.00803	0.00716	0.00148	0.09612
19.19685	0.00802	0.00711	0.00145	0.0955
19.20504	0.008	0.00707	0.00144	0.09486
19.21323	0.00797	0.00703	0.00144	0.09421
19.22142	0.00796	0.007	0.00144	0.09356
19.22961	0.00796	0.00696	0.00145	0.09292
19.2378	0.00795	0.00693	0.00147	0.09225
19.24599	0.00796	0.00691	0.00148	0.09157
19.25418	0.00797	0.00688	0.0015	0.09091
19.26237	0.00799	0.00687	0.00151	0.09026
19.27056	0.00802	0.00685	0.00153	0.08962
19.27875	0.00805	0.00685	0.00155	0.08897
19.28694	0.00807	0.00684	0.00158	0.08832
19.29513	0.00809	0.00685	0.00162	0.08768
19.30332	0.00813	0.00687	0.00166	0.08704
19.31151	0.00819	0.0069	0.0017	0.08639
19.3197	0.00826	0.00694	0.00174	0.08575
19.32789	0.00833	0.00698	0.00179	0.08512
19.33608	0.00839	0.00703	0.00185	0.08451
19.34427	0.00845	0.00708	0.00191	0.08392
19.35246	0.00854	0.00716	0.00197	0.08335
19.36065	0.00865	0.00725	0.00205	0.08276
19.36884	0.00878	0.00736	0.00213	0.08216
19.37703	0.00891	0.00747	0.00223	0.08157
19.38522	0.00904	0.0076	0.00234	0.08097
19.39341	0.00917	0.00775	0.00246	0.08039
19.4016	0.00932	0.00792	0.00259	0.07983
19.40979	0.00947	0.00811	0.00273	0.07925
19.41798	0.00962	0.00831	0.00288	0.07864
19.42617	0.0098	0.00853	0.00303	0.07804
19.43436	0.01	0.00877	0.0032	0.07747
19.44255	0.01023	0.00904	0.00339	0.07689
19.45074	0.01047	0.00934	0.0036	0.07633
19.45893	0.01074	0.00969	0.00381	0.0758
19.46712	0.01103	0.01006	0.00404	0.07531
19.47531	0.01137	0.01045	0.0043	0.07482
19.4835	0.01174	0.01088	0.00457	0.07434
19.49169	0.01212	0.01135	0.00487	0.07388
19.49988	0.01251	0.01187	0.00519	0.07342
19.50807	0.01292	0.01243	0.00553	0.07299
19.51625	0.01337	0.01304	0.0059	0.07257
19.52444	0.01387	0.01371	0.0063	0.07217
19.53263	0.01443	0.01442	0.00672	0.0718
19.54082	0.01503	0.01519	0.00718	0.07143
19.54901	0.01568	0.01601	0.00767	0.07108
19.5572	0.01638	0.01689	0.00821	0.07075
19.56539	0.01713	0.01784	0.00878	0.07045
19.57358	0.01793	0.01885	0.00939	0.07018
19.58177	0.01881	0.01992	0.01005	0.06995
19.58996	0.01975	0.02108	0.01077	0.06974
19.59815	0.02075	0.02232	0.01153	0.06955
19.60634	0.02181	0.02364	0.01232	0.0694
19.61453	0.02293	0.02506	0.01315	0.06927
19.62272	0.02413	0.02656	0.01405	0.06917
19.63091	0.02541	0.02814	0.01499	0.06912
19.6391	0.02677	0.02983	0.016	0.06912
19.64729	0.02822	0.03163	0.01707	0.06917
19.65548	0.02978	0.03355	0.0182	0.06926
19.66367	0.03143	0.03559	0.0194	0.06939
19.67186	0.03318	0.03774	0.02066	0.06957
19.68005	0.03504	0.04001	0.022	0.06981
19.68824	0.03701	0.0424	0.02342	0.07007
19.69643	0.03911	0.04494	0.02491	0.07035
19.70462	0.04133	0.04761	0.02649	0.07068
19.71281	0.04368	0.05043	0.02813	0.07107
19.721	0.04615	0.0534	0.02986	0.0715
19.72919	0.04875	0.05654	0.03169	0.07197
19.73738	0.0515	0.05984	0.03361	0.07249
19.74557	0.05441	0.06329	0.03562	0.07308
19.75376	0.05747	0.06692	0.03771	0.07372
19.76195	0.06071	0.07072	0.0399	0.07441
19.77014	0.06412	0.07472	0.0422	0.07516
19.77833	0.0677	0.0789	0.04461	0.07599
19.78652	0.07146	0.08327	0.04714	0.07689
19.79471	0.0754	0.08783	0.04977	0.07781
19.8029	0.07954	0.09259	0.05252	0.07878
19.81109	0.08387	0.09754	0.05538	0.07981
19.81928	0.0884	0.10271	0.05835	0.08089
19.82747	0.09312	0.10807	0.06145	0.08201
19.83566	0.09805	0.11364	0.06465	0.0832
19.84385	0.10319	0.11943	0.06798	0.08445
19.85204	0.10857	0.12541	0.07145	0.08578
19.86023	0.11418	0.13162	0.07504	0.08719
19.86842	0.12002	0.13806	0.07875	0.08866
19.87661	0.12607	0.14471	0.0826	0.09018
19.8848	0.13235	0.1516	0.0866	0.09177
19.89298	0.13886	0.15871	0.09073	0.09343
19.90117	0.14561	0.16605	0.09499	0.09516
19.90936	0.1526	0.17362	0.09938	0.09697
19.91755	0.15984	0.18142	0.1039	0.09884
19.92574	0.16735	0.18945	0.10856	0.10078
19.93393	0.17512	0.1977	0.11335	0.10278
19.94212	0.18312	0.20616	0.11828	0.10483
19.95031	0.19136	0.21486	0.12334	0.10695
19.9585	0.19985	0.22376	0.12853	0.10916
19.96669	0.20859	0.23288	0.13385	0.11144
19.97488	0.2176	0.24221	0.1393	0.11374
19.98307	0.22685	0.25176	0.14489	0.11608
19.99126	0.23635	0.26151	0.1506	0.11845
19.99945	0.24607	0.27144	0.15643	0.12087
20.00764	0.256	0.28156	0.16237	0.12335
20.01583	0.26616	0.29187	0.16843	0.12588
20.02402	0.27654	0.30235	0.17461	0.12844
20.03221	0.28714	0.31301	0.18088	0.13104
20.0404	0.29797	0.32383	0.18727	0.13369
20.04859	0.309	0.33481	0.19376	0.13638
20.05678	0.32024	0.34593	0.20036	0.13908
20.06497	0.33168	0.3572	0.20704	0.14182
20.07316	0.3433	0.36859	0.21381	0.14458
20.08135	0.35511	0.38009	0.22066	0.14735
20.08954	0.36709	0.3917	0.22758	0.15016
20.09773	0.37925	0.4034	0.23458	0.15299
20.10592	0.39157	0.41518	0.24166	0.15585
20.11411	0.40403	0.42704	0.24879	0.15873
20.1223	0.41662	0.43895	0.25597	0.16158
20.13049	0.4293	0.45093	0.26319	0.16442
20.13868	0.44208	0.46295	0.27045	0.16727
20.14687	0.45497	0.47499	0.27774	0.17014
20.15506	0.46796	0.48703	0.28507	0.17304
20.16325	0.48103	0.49906	0.29242	0.17594
20.17144	0.49416	0.51108	0.29979	0.17886
20.17963	0.50733	0.52308	0.30716	0.18178
20.18782	0.52054	0.53503	0.31453	0.1847
20.19601	0.53379	0.54692	0.32188	0.18763
20.2042	0.54704	0.55874	0.32922	0.19054
20.21239	0.56027	0.57048	0.33653	0.19342
20.22058	0.57347	0.58214	0.34382	0.19625
20.22877	0.58663	0.5937	0.35109	0.19904
20.23696	0.59973	0.60513	0.35829	0.20182
20.24515	0.61276	0.61641	0.36546	0.2046
20.25334	0.6257	0.62756	0.37257	0.20734
20.26153	0.63854	0.63854	0.37963	0.21004
20.26972	0.65128	0.64934	0.38661	0.21273
20.2779	0.66391	0.65995	0.39352	0.2154
20.28609	0.67639	0.67036	0.40035	0.21802
20.29428	0.68872	0.68055	0.4071	0.22058
20.30247	0.70089	0.69052	0.41374	0.2231
20.31066	0.71289	0.70025	0.42028	0.2256
20.31885	0.72469	0.70974	0.42672	0.22804
20.32704	0.7363	0.71897	0.43305	0.23042
20.33523	0.7477	0.72794	0.43926	0.23276
20.34342	0.75888	0.73663	0.44533	0.23506
20.35161	0.76981	0.74504	0.45127	0.23731
20.3598	0.78049	0.75317	0.45708	0.23953
20.36799	0.79089	0.761	0.46276	0.24171
20.37618	0.801	0.76852	0.46831	0.24384
20.38437	0.8108	0.77573	0.47372	0.24593
20.39256	0.82031	0.78263	0.47898	0.24798
20.40075	0.82951	0.78921	0.48411	0.24997
20.40894	0.83839	0.79546	0.48908	0.25193
20.41713	0.84694	0.80138	0.4939	0.25385
20.42532	0.85517	0.80697	0.49857	0.25572
20.43351	0.86306	0.8122	0.50308	0.25754
20.4417	0.8706	0.81706	0.50743	0.25932
20.44989	0.87775	0.82158	0.51162	0.26106
20.45808	0.88454	0.82577	0.51566	0.26277
20.46627	0.89096	0.82964	0.51953	0.26444
20.47446	0.89702	0.83317	0.52324	0.26608
20.48265	0.90268	0.83636	0.52678	0.26767
20.49084	0.90793	0.83919	0.53017	0.26923
20.49903	0.9128	0.84169	0.5334	0.27077
20.50722	0.91729	0.84385	0.53648	0.2723
20.51541	0.92143	0.84565	0.53941	0.27379
20.5236	0.92518	0.84712	0.54218	0.27525
20.53179	0.92856	0.84825	0.54481	0.27669
20.53998	0.93155	0.84906	0.5473	0.2781
20.54817	0.93415	0.84954	0.54964	0.2795
20.55636	0.93636	0.84969	0.55185	0.28087
20.56455	0.93818	0.84953	0.55392	0.28223
20.57274	0.9396	0.84907	0.55586	0.28358
20.58093	0.94063	0.8483	0.55767	0.28491
20.58912	0.94127	0.84722	0.55934	0.28624
20.59731	0.94153	0.84583	0.56091	0.2876
20.6055	0.9414	0.84415	0.56236	0.289
20.61369	0.94092	0.84219	0.56371	0.2904
20.62188	0.94007	0.83995	0.56496	0.29185
20.63007	0.93888	0.83744	0.56611	0.29334
20.63826	0.93733	0.83468	0.56718	0.29484
20.64645	0.93542	0.83167	0.56816	0.29634
20.65463	0.93317	0.82842	0.56906	0.29787
20.66282	0.93058	0.82494	0.56987	0.29942
20.67101	0.92765	0.82123	0.57061	0.30101
20.6792	0.92441	0.81731	0.57128	0.30265
20.68739	0.92084	0.81317	0.57189	0.30436
20.69558	0.91697	0.80883	0.57245	0.30614
20.70377	0.91279	0.8043	0.57297	0.308
20.71196	0.90834	0.79959	0.57344	0.3099
20.72015	0.9036	0.79471	0.57388	0.31186
20.72834	0.89858	0.78966	0.57428	0.31387
20.73653	0.8933	0.78444	0.57465	0.31596
20.74472	0.88777	0.77908	0.57501	0.31811
20.75291	0.88201	0.77359	0.57536	0.32035
20.7611	0.87602	0.76796	0.57569	0.32268
20.76929	0.86979	0.76221	0.57602	0.32513
20.77748	0.86335	0.75635	0.57634	0.32769
20.78567	0.85671	0.75039	0.57666	0.33035
20.79386	0.84988	0.74433	0.57698	0.3331
20.80205	0.84285	0.73819	0.57731	0.33592
20.81024	0.83564	0.73197	0.57765	0.33886
20.81843	0.82825	0.72569	0.578	0.34193
20.82662	0.8207	0.71934	0.57836	0.34514
20.83481	0.81302	0.71293	0.57874	0.34848
20.843	0.8052	0.70647	0.57915	0.35194
20.85119	0.79725	0.69996	0.57959	0.3555
20.85938	0.78918	0.69342	0.58005	0.35914
20.86757	0.78102	0.68685	0.58054	0.36291
20.87576	0.77275	0.68027	0.58106	0.36682
20.88395	0.76437	0.67368	0.58162	0.37084
20.89214	0.75589	0.66709	0.58221	0.37496
20.90033	0.74734	0.6605	0.58283	0.37918
20.90852	0.73873	0.6539	0.58348	0.38352
20.91671	0.73006	0.64732	0.58416	0.38798
20.9249	0.72133	0.64074	0.58486	0.39255
20.93309	0.71258	0.63417	0.58559	0.39724
20.94128	0.70381	0.62763	0.58635	0.40205
20.94947	0.69501	0.62113	0.58713	0.407
20.95766	0.68618	0.61466	0.58796	0.41208
20.96585	0.67732	0.60822	0.58881	0.41726
20.97404	0.66847	0.60182	0.58967	0.42255
20.98223	0.65963	0.59546	0.59054	0.42796
20.99042	0.65079	0.58915	0.59143	0.43345
20.99861	0.64196	0.58288	0.59234	0.43905
21.0068	0.63312	0.57666	0.59325	0.44475
21.01499	0.6243	0.57049	0.59417	0.45052
21.02318	0.61553	0.56437	0.5951	0.45638
21.03136	0.60679	0.55831	0.59601	0.46231
21.03955	0.59808	0.55232	0.59692	0.46831
21.04774	0.58942	0.54638	0.59781	0.47438
21.05593	0.58081	0.54051	0.59869	0.48053
21.06412	0.57229	0.53468	0.59957	0.48675
21.07231	0.56382	0.52892	0.60042	0.49302
21.0805	0.55541	0.52323	0.60124	0.49929
21.08869	0.54706	0.51759	0.60203	0.50556
21.09688	0.53877	0.51202	0.60277	0.51185
21.10507	0.53054	0.50651	0.60346	0.51816
21.11326	0.5224	0.50106	0.60411	0.52451
21.12145	0.51435	0.49566	0.60471	0.53086
21.12964	0.50639	0.49033	0.60527	0.53721
21.13783	0.49852	0.48506	0.60578	0.54354
21.14602	0.49075	0.47986	0.60622	0.54986
21.15421	0.48306	0.47473	0.60659	0.55617
21.1624	0.47546	0.46966	0.60688	0.56247
21.17059	0.46794	0.46465	0.60711	0.56872
21.17878	0.46052	0.4597	0.60727	0.57491
21.18697	0.45319	0.45481	0.60735	0.58105
21.19516	0.44595	0.44997	0.60733	0.58709
21.20335	0.4388	0.44518	0.60721	0.59304
21.21154	0.43173	0.44043	0.60698	0.5989
21.21973	0.42477	0.43574	0.60663	0.60467
21.22792	0.41793	0.4311	0.60618	0.61033
21.23611	0.41117	0.42652	0.60563	0.61589
21.2443	0.40453	0.42197	0.60497	0.62135
21.25249	0.39802	0.41747	0.60419	0.62671
21.26068	0.39161	0.41301	0.60331	0.63194
21.26887	0.38531	0.40859	0.6023	0.63703
21.27706	0.3791	0.4042	0.60118	0.64198
21.28525	0.37299	0.39986	0.59993	0.64676
21.29344	0.36698	0.39555	0.59855	0.65136
21.30163	0.36108	0.39127	0.59704	0.6558
21.30982	0.35529	0.38704	0.59539	0.66011
21.31801	0.34959	0.38284	0.59361	0.66424
21.3262	0.344	0.37866	0.5917	0.66816
21.33439	0.33851	0.37452	0.58964	0.67186
21.34258	0.33312	0.37042	0.58745	0.67538
21.35077	0.32782	0.36635	0.58514	0.67868
21.35896	0.32261	0.3623	0.58269	0.68176
21.36715	0.3175	0.35828	0.5801	0.68461
21.37534	0.31247	0.35429	0.57736	0.68725
21.38353	0.30755	0.35034	0.5745	0.68969
21.39172	0.30271	0.34641	0.57151	0.69193
21.39991	0.29797	0.34251	0.56839	0.69397
21.40809	0.29332	0.33863	0.56514	0.69582
21.41628	0.28875	0.33477	0.56176	0.69745
21.42447	0.28426	0.33094	0.55825	0.69882
21.43266	0.27986	0.32713	0.55461	0.69997
21.44085	0.27555	0.32335	0.55086	0.70088
21.44904	0.27134	0.31959	0.54698	0.70155
21.45723	0.26722	0.31586	0.54298	0.70199
21.46542	0.26318	0.31216	0.53886	0.70221
21.47361	0.25923	0.30847	0.53462	0.70222
21.4818	0.25535	0.30481	0.53028	0.70201
21.48999	0.25154	0.30116	0.52582	0.70156
21.49818	0.2478	0.29754	0.52125	0.70091
21.50637	0.24414	0.29393	0.51658	0.70002
21.51456	0.24057	0.29034	0.51182	0.69889
21.52275	0.23707	0.28677	0.50696	0.69752
21.53094	0.23365	0.28323	0.502	0.69592
21.53913	0.2303	0.2797	0.49696	0.6941
21.54732	0.22702	0.2762	0.49185	0.69206
21.55551	0.2238	0.27272	0.48666	0.6898
21.5637	0.22064	0.26925	0.4814	0.68735
21.57189	0.21755	0.26581	0.47606	0.68471
21.58008	0.21451	0.2624	0.47064	0.68189
21.58827	0.21153	0.25901	0.46516	0.67888
21.59646	0.20861	0.25564	0.45962	0.67567
21.60465	0.20574	0.25229	0.45404	0.67224
21.61284	0.20294	0.24896	0.44841	0.66863
21.62103	0.2002	0.24565	0.44275	0.66484
21.62922	0.19748	0.24236	0.43705	0.66087
21.63741	0.19482	0.2391	0.43132	0.65671
21.6456	0.19221	0.23586	0.42555	0.6524
21.65379	0.18965	0.23265	0.41976	0.64795
21.66198	0.18714	0.22945	0.41393	0.64335
21.67017	0.18468	0.22629	0.40809	0.63862
21.67836	0.18229	0.22315	0.40223	0.63377
21.68655	0.17994	0.22003	0.39636	0.62879
21.69474	0.17764	0.21696	0.39049	0.62368
21.70293	0.17538	0.21391	0.38462	0.61844
21.71112	0.17315	0.21089	0.37875	0.61309
21.71931	0.17099	0.20791	0.3729	0.60762
21.7275	0.16887	0.20496	0.36705	0.60205
21.73569	0.16681	0.20205	0.36122	0.59639
21.74388	0.16479	0.19917	0.3554	0.59062
21.75207	0.16281	0.19633	0.34961	0.58477
21.76026	0.16087	0.19351	0.34384	0.57885
21.76845	0.15897	0.19072	0.3381	0.57281
21.77664	0.1571	0.18798	0.33239	0.56669
21.78483	0.15527	0.18527	0.32672	0.56053
21.79301	0.15351	0.18258	0.32108	0.55432
21.8012	0.15178	0.17992	0.31549	0.54807
21.80939	0.15007	0.17728	0.30994	0.54177
21.81758	0.14838	0.17469	0.30445	0.53542
21.82577	0.14672	0.17213	0.299	0.52901
21.83396	0.14512	0.16961	0.29359	0.5226
21.84215	0.14355	0.16712	0.28824	0.51617
21.85034	0.142	0.16467	0.28293	0.50973
21.85853	0.14047	0.16227	0.27769	0.50327
21.86672	0.13898	0.15992	0.27251	0.49681
21.87491	0.13752	0.15761	0.26741	0.49033
21.8831	0.13609	0.15534	0.26237	0.48384
21.89129	0.13469	0.1531	0.2574	0.47735
21.89948	0.13329	0.1509	0.25251	0.47088
21.90767	0.13191	0.14874	0.24768	0.46442
21.91586	0.13056	0.14661	0.24293	0.45799
21.92405	0.12924	0.14452	0.23824	0.4516
21.93224	0.12796	0.14246	0.23363	0.44522
21.94043	0.12673	0.14045	0.2291	0.43885
21.94862	0.12554	0.13847	0.22464	0.43252
21.95681	0.12437	0.13654	0.22027	0.42621
21.965	0.12322	0.13465	0.21598	0.41992
21.97319	0.12209	0.1328	0.21176	0.41368
21.98138	0.12098	0.13099	0.20761	0.40749
21.98957	0.11989	0.12922	0.20352	0.40136
21.99776	0.11882	0.1275	0.19952	0.39527
22.00595	0.11776	0.12581	0.19559	0.38923
22.01414	0.11672	0.12417	0.19175	0.38324
22.02233	0.11571	0.12257	0.18799	0.3773
22.03052	0.11474	0.12102	0.18431	0.37144
22.03871	0.11379	0.1195	0.18071	0.36568
22.0469	0.11286	0.11804	0.1772	0.35999
22.05509	0.11194	0.11662	0.17377	0.35435
22.06328	0.11105	0.11525	0.17041	0.34878
22.07147	0.11017	0.1139	0.16713	0.34327
22.07966	0.10932	0.11259	0.16392	0.33784
22.08785	0.1085	0.11131	0.1608	0.33249
22.09604	0.10771	0.11009	0.15775	0.32725
22.10423	0.10694	0.10891	0.15477	0.3221
22.11242	0.10618	0.10776	0.15186	0.31702
22.12061	0.10544	0.10665	0.14904	0.312
22.1288	0.10473	0.10558	0.14629	0.30705
22.13699	0.10407	0.10454	0.14363	0.3022
22.14518	0.10343	0.10355	0.14105	0.29745
22.15337	0.10282	0.10261	0.13855	0.29279
22.16156	0.10223	0.1017	0.13612	0.2882
22.16974	0.10165	0.10083	0.13376	0.28368
22.17793	0.1011	0.1	0.13147	0.27921
22.18612	0.10056	0.0992	0.12925	0.27483
22.19431	0.10003	0.09844	0.12711	0.27053
22.2025	0.09953	0.09772	0.12503	0.2663
22.21069	0.09905	0.09702	0.12302	0.26217
22.21888	0.09859	0.09636	0.12107	0.25812
22.22707	0.09815	0.09573	0.11918	0.25415
22.23526	0.09773	0.09513	0.11735	0.25026
22.24345	0.09732	0.09457	0.11558	0.24643
22.25164	0.09693	0.09404	0.11387	0.24269
22.25983	0.09656	0.09354	0.11221	0.23903
22.26802	0.09621	0.09305	0.1106	0.23547
22.27621	0.09586	0.09258	0.10904	0.23198
22.2844	0.09554	0.09214	0.10754	0.22857
22.29259	0.09523	0.09174	0.1061	0.22522
22.30078	0.09494	0.09138	0.10472	0.22193
22.30897	0.09468	0.09104	0.10341	0.21874
22.31716	0.09443	0.09073	0.10215	0.21565
22.32535	0.09418	0.09045	0.10093	0.21261
22.33354	0.09396	0.0902	0.09977	0.20966
22.34173	0.09374	0.08996	0.09866	0.20678
22.34992	0.09354	0.08975	0.09759	0.204
22.35811	0.09335	0.08956	0.09656	0.20131
22.3663	0.09317	0.08939	0.09559	0.19868
22.37449	0.093	0.08925	0.09465	0.19608
22.38268	0.09285	0.08913	0.09375	0.19354
22.39087	0.09271	0.08902	0.0929	0.19106
22.39906	0.09257	0.08893	0.09207	0.18866
22.40725	0.09245	0.08886	0.09129	0.18634
22.41544	0.09233	0.0888	0.09054	0.1841
22.42363	0.09223	0.08876	0.08982	0.18193
22.43182	0.09213	0.08874	0.08914	0.1798
22.44001	0.09204	0.08873	0.08848	0.17773
22.4482	0.09196	0.08874	0.08785	0.17571
22.45639	0.09188	0.08875	0.08725	0.17373
22.46458	0.09181	0.08877	0.08667	0.1718
22.47277	0.09176	0.08879	0.08613	0.16991
22.48096	0.09172	0.08882	0.08561	0.1681
22.48915	0.09168	0.08885	0.08512	0.16634
22.49734	0.09166	0.0889	0.08464	0.16464
22.50553	0.09167	0.08895	0.08418	0.163
22.51372	0.09168	0.08901	0.08374	0.16139
22.52191	0.09169	0.08906	0.08332	0.15983
22.5301	0.0917	0.08912	0.08291	0.15833
22.53829	0.09171	0.08919	0.08251	0.15686
22.54647	0.09171	0.08925	0.08212	0.1554
22.55466	0.09171	0.08931	0.08174	0.15399
22.56285	0.09169	0.08936	0.08138	0.15264
22.57104	0.09168	0.08942	0.08103	0.15133
22.57923	0.09167	0.08947	0.08068	0.15005
22.58742	0.09165	0.08951	0.08034	0.14878
22.59561	0.09164	0.08956	0.08001	0.14753
22.6038	0.09163	0.08959	0.0797	0.14634
22.61199	0.09162	0.08962	0.0794	0.1452
22.62018	0.0916	0.08964	0.0791	0.14409
22.62837	0.09158	0.08965	0.07882	0.14302
22.63656	0.09156	0.08967	0.07854	0.14198
22.64475	0.09154	0.08967	0.07827	0.14095
22.65294	0.09151	0.08967	0.07799	0.13992
22.66113	0.09148	0.08964	0.07771	0.13892
22.66932	0.09143	0.0896	0.07743	0.13794
22.67751	0.09139	0.08956	0.07715	0.13699
22.6857	0.09135	0.08951	0.07687	0.13604
22.69389	0.09131	0.08944	0.0766	0.13509
22.70208	0.09125	0.08938	0.07632	0.13415
22.71027	0.09119	0.0893	0.07603	0.13323
22.71846	0.09112	0.08919	0.07574	0.13233
22.72665	0.09105	0.08908	0.07546	0.13146
22.73484	0.09097	0.08895	0.07518	0.13061
22.74303	0.0909	0.08879	0.0749	0.12979
22.75122	0.09083	0.08863	0.07461	0.12898
22.75941	0.09074	0.08845	0.07431	0.1282
22.7676	0.09065	0.08825	0.07402	0.12744
22.77579	0.09053	0.08805	0.07372	0.12671
22.78398	0.0904	0.08783	0.07342	0.12599
22.79217	0.09025	0.08758	0.07311	0.12527
22.80036	0.09008	0.08733	0.0728	0.12454
22.80855	0.0899	0.08705	0.07249	0.12381
22.81674	0.08969	0.08675	0.07217	0.12308
22.82493	0.08947	0.08643	0.07185	0.12236
22.83312	0.08925	0.0861	0.07152	0.12165
22.84131	0.08903	0.08576	0.07117	0.12092
22.8495	0.0888	0.0854	0.07082	0.12018
22.85769	0.08855	0.08503	0.07047	0.11945
22.86588	0.08829	0.08463	0.07011	0.11873
22.87407	0.08801	0.08421	0.06974	0.11803
22.88226	0.08772	0.08376	0.06937	0.11732
22.89045	0.08742	0.0833	0.06899	0.11658
22.89864	0.0871	0.08283	0.06861	0.11584
22.90683	0.08676	0.08235	0.0682	0.11511
22.91502	0.0864	0.08186	0.06777	0.11438
22.9232	0.08603	0.08137	0.06734	0.11366
22.93139	0.08565	0.08086	0.06688	0.11295
22.93958	0.08525	0.08033	0.06642	0.11223
22.94777	0.08485	0.07979	0.06595	0.11151
22.95596	0.08445	0.07922	0.06547	0.11078
22.96415	0.08402	0.07864	0.06498	0.11005
22.97234	0.08357	0.07804	0.06448	0.10931
22.98053	0.08312	0.07744	0.06397	0.10857
22.98872	0.08266	0.07683	0.06347	0.10783
22.99691	0.08219	0.0762	0.06295	0.10709
23.0051	0.08171	0.07556	0.06242	0.10631
23.01329	0.08122	0.07491	0.06188	0.10552
23.02148	0.08071	0.07426	0.06134	0.10472
23.02967	0.08019	0.0736	0.0608	0.10394
23.03786	0.07966	0.07293	0.06025	0.10317
23.04605	0.07912	0.07224	0.05969	0.1024
23.05424	0.07857	0.07154	0.05913	0.10165
23.06243	0.07801	0.07083	0.05857	0.10093
23.07062	0.07745	0.07013	0.05801	0.10021
23.07881	0.07689	0.06942	0.05745	0.09947
23.087	0.07633	0.06871	0.05688	0.09872
23.09519	0.07576	0.06799	0.0563	0.09798
23.10338	0.07517	0.06726	0.05571	0.09723
23.11157	0.07457	0.06654	0.05511	0.09648
23.11976	0.07396	0.0658	0.05452	0.09571
23.12795	0.07335	0.06506	0.05393	0.09495
23.13614	0.07275	0.06432	0.05334	0.09419
23.14433	0.07215	0.06357	0.05275	0.09346
23.15252	0.07153	0.06282	0.05215	0.09272
23.16071	0.0709	0.06206	0.05155	0.09197
23.1689	0.07028	0.0613	0.05095	0.0912
23.17709	0.06967	0.06055	0.05035	0.09044
23.18528	0.06906	0.05979	0.04976	0.0897
23.19347	0.06844	0.05903	0.04917	0.08898
23.20166	0.0678	0.05827	0.04857	0.0883
23.20985	0.06717	0.05752	0.04796	0.08763
23.21804	0.06654	0.05678	0.04736	0.08694
23.22623	0.0659	0.05603	0.04676	0.08623
23.23442	0.06528	0.05528	0.04616	0.08552
23.24261	0.06467	0.05452	0.04555	0.0848
23.2508	0.06404	0.05377	0.04495	0.08409
23.25899	0.0634	0.05303	0.04437	0.0834
23.26718	0.06276	0.05229	0.04378	0.08273
23.27537	0.06213	0.05155	0.0432	0.08207
23.28356	0.0615	0.05082	0.04262	0.08142
23.29175	0.06088	0.0501	0.04205	0.08078
23.29994	0.06026	0.04938	0.04149	0.08013
23.30812	0.05963	0.04866	0.04093	0.07945
23.31631	0.059	0.04794	0.04038	0.07877
23.3245	0.05838	0.04723	0.03983	0.07808
23.33269	0.05775	0.04655	0.0393	0.07736
23.34088	0.05709	0.04587	0.03877	0.07666
23.34907	0.05645	0.0452	0.03825	0.07596
23.35726	0.05581	0.04453	0.03773	0.07527
23.36545	0.05519	0.04386	0.0372	0.07459
23.37364	0.05457	0.0432	0.03668	0.07392
23.38183	0.05396	0.04256	0.03617	0.07327
23.39002	0.05335	0.04192	0.03567	0.07261
23.39821	0.05273	0.04129	0.03518	0.07194
23.4064	0.05212	0.04066	0.03467	0.0713
23.41459	0.05153	0.04004	0.03416	0.07067
23.42278	0.05094	0.03942	0.03366	0.07004
23.43097	0.05037	0.03881	0.03316	0.06942
23.43916	0.0498	0.0382	0.03267	0.06881
23.44735	0.04922	0.0376	0.03218	0.06821
23.45554	0.04864	0.03701	0.03171	0.06761
23.46373	0.04806	0.03643	0.03124	0.06699
23.47192	0.04749	0.03586	0.03078	0.06637
23.48011	0.04693	0.0353	0.03031	0.06577
23.4883	0.04638	0.03474	0.02984	0.0652
23.49649	0.04584	0.03419	0.02938	0.06462
23.50468	0.04529	0.03363	0.02892	0.06403
23.51287	0.04473	0.03308	0.02847	0.06344
23.52106	0.04417	0.03254	0.02803	0.06287
23.52925	0.04363	0.03202	0.0276	0.06233
23.53744	0.0431	0.0315	0.02718	0.06179
23.54563	0.04258	0.03099	0.02678	0.06125
23.55382	0.04208	0.0305	0.02637	0.0607
23.56201	0.04157	0.03001	0.02598	0.06013
23.5702	0.04107	0.02953	0.0256	0.05957
23.57839	0.04057	0.02906	0.0252	0.05904
23.58658	0.04008	0.02859	0.02482	0.05852
23.59477	0.03962	0.02815	0.02443	0.05801
23.60296	0.03917	0.02771	0.02407	0.0575
23.61115	0.03873	0.02729	0.02371	0.05699
23.61934	0.03828	0.02687	0.02337	0.05648
23.62753	0.03784	0.02646	0.02303	0.05594
23.63572	0.03741	0.02607	0.02269	0.05541
23.64391	0.037	0.02567	0.02235	0.0549
23.6521	0.03659	0.02528	0.02203	0.05438
23.66029	0.03618	0.0249	0.02171	0.05385
23.66848	0.03578	0.02452	0.02141	0.05335
23.67667	0.03538	0.02415	0.0211	0.05287
23.68485	0.03498	0.02379	0.02079	0.0524
23.69304	0.03461	0.02344	0.0205	0.05192
23.70123	0.03425	0.02309	0.0202	0.05144
23.70942	0.0339	0.02275	0.01991	0.05095
23.71761	0.03354	0.0224	0.01961	0.05046
23.7258	0.0332	0.02205	0.01932	0.04998
23.73399	0.03285	0.0217	0.01903	0.04949
23.74218	0.03251	0.02136	0.01876	0.049
23.75037	0.03217	0.02102	0.0185	0.0485
23.75856	0.03184	0.0207	0.01824	0.04801
23.76675	0.03151	0.0204	0.01797	0.04754
23.77494	0.03118	0.0201	0.01771	0.04708
23.78313	0.03085	0.0198	0.01746	0.04664
23.79132	0.03054	0.01952	0.01722	0.04619
23.79951	0.03023	0.01923	0.01699	0.04573
23.8077	0.02994	0.01895	0.01676	0.04527
23.81589	0.02965	0.01867	0.01653	0.04481
23.82408	0.02936	0.0184	0.0163	0.04436
23.83227	0.02908	0.01814	0.01606	0.04393
23.84046	0.0288	0.0179	0.01583	0.04351
23.84865	0.02852	0.01765	0.01561	0.04309
23.85684	0.02824	0.0174	0.01539	0.04267
23.86503	0.02797	0.01715	0.01518	0.04223
23.87322	0.0277	0.01691	0.01497	0.04178
23.88141	0.02744	0.01667	0.01476	0.04134
23.8896	0.02719	0.01643	0.01456	0.04091
23.89779	0.02694	0.01622	0.01436	0.04052
23.90598	0.02669	0.01601	0.01417	0.04012
23.91417	0.02646	0.0158	0.01399	0.03972
23.92236	0.02621	0.01561	0.01382	0.03932
23.93055	0.02596	0.01542	0.01364	0.03895
23.93874	0.02572	0.01524	0.01347	0.0386
23.94693	0.02548	0.01507	0.01329	0.03825
23.95512	0.02524	0.0149	0.01313	0.03791
23.96331	0.02502	0.01473	0.01296	0.03757
23.9715	0.0248	0.01457	0.0128	0.03722
23.97969	0.02459	0.01441	0.01266	0.03685
23.98788	0.02438	0.01426	0.01252	0.03648
23.99607	0.02417	0.01411	0.01239	0.03612
24.00426	0.02396	0.01397	0.01228	0.03575
24.01245	0.02375	0.01383	0.01215	0.03539
24.02064	0.02354	0.0137	0.01203	0.03505
24.02883	0.02333	0.01358	0.01191	0.03473
24.03702	0.02313	0.01346	0.01179	0.03442
24.04521	0.02294	0.01335	0.01169	0.03413
24.0534	0.02275	0.01325	0.01158	0.03386
24.06158	0.02258	0.01315	0.01147	0.03359
24.06977	0.02241	0.01306	0.01138	0.03333
24.07796	0.02224	0.01296	0.01129	0.03305
24.08615	0.02207	0.01286	0.01121	0.03276
24.09434	0.02191	0.01277	0.01114	0.03246
24.10253	0.02174	0.01268	0.01107	0.03217
24.11072	0.02156	0.01259	0.011	0.03189
24.11891	0.02139	0.01249	0.01095	0.03163
24.1271	0.02123	0.0124	0.0109	0.03138
24.13529	0.02108	0.01232	0.01085	0.03115
24.14348	0.02094	0.01223	0.01081	0.03089
24.15167	0.0208	0.01216	0.01076	0.03063
24.15986	0.02067	0.01208	0.01073	0.0304
24.16805	0.02055	0.012	0.01069	0.0302
24.17624	0.02042	0.01192	0.01066	0.03002
24.18443	0.02029	0.01185	0.01063	0.02985
24.19262	0.02017	0.01178	0.01061	0.0297
24.20081	0.02005	0.01171	0.01059	0.02955
24.209	0.01994	0.01165	0.01057	0.02941
24.21719	0.01983	0.01158	0.01055	0.02927
24.22538	0.01972	0.01152	0.01053	0.02916
24.23357	0.01962	0.01147	0.01052	0.02906
24.24176	0.01952	0.01142	0.01052	0.02897
24.24995	0.01942	0.01137	0.01052	0.0289
24.25814	0.01931	0.01133	0.01053	0.02885
24.26633	0.01921	0.0113	0.01055	0.02881
24.27452	0.01912	0.01128	0.01057	0.0288
24.28271	0.01903	0.01125	0.01059	0.02883
24.2909	0.01894	0.01123	0.01062	0.02887
24.29909	0.01886	0.01121	0.01066	0.02894
24.30728	0.01878	0.01119	0.0107	0.02904
24.31547	0.01871	0.01117	0.01075	0.02915
24.32366	0.01864	0.01114	0.0108	0.02925
24.33185	0.01859	0.01112	0.01086	0.02937
24.34004	0.01854	0.01111	0.01094	0.02949
24.34823	0.0185	0.01109	0.01101	0.02963
24.35642	0.01846	0.01107	0.01109	0.02978
24.36461	0.01842	0.01106	0.01116	0.02997
24.3728	0.01838	0.01106	0.01122	0.03021
24.38099	0.01835	0.01106	0.01129	0.0305
24.38918	0.0183	0.01107	0.01137	0.03083
24.39737	0.01826	0.0111	0.01146	0.03118
24.40556	0.01822	0.01113	0.01157	0.03156
24.41375	0.0182	0.01116	0.01169	0.03196
24.42194	0.01818	0.0112	0.01181	0.03237
24.43013	0.01818	0.01124	0.01195	0.03278
24.43831	0.01818	0.01128	0.01208	0.0332
24.4465	0.01818	0.01132	0.01222	0.03366
24.45469	0.01818	0.01137	0.01236	0.03418
24.46288	0.01818	0.01141	0.0125	0.03471
24.47107	0.01818	0.01145	0.01264	0.03526
24.47926	0.01817	0.0115	0.01279	0.03582
24.48745	0.01817	0.01154	0.01294	0.03642
24.49564	0.01817	0.01158	0.01309	0.03706
24.50383	0.01818	0.01164	0.01325	0.03776
24.51202	0.01819	0.01169	0.01342	0.03848
24.52021	0.01822	0.01174	0.01359	0.03923
24.5284	0.01825	0.0118	0.01374	0.03999
24.53659	0.01829	0.01186	0.0139	0.04077
24.54478	0.01834	0.01191	0.01406	0.04157
24.55297	0.01837	0.01196	0.01422	0.04241
24.56116	0.01841	0.01202	0.01438	0.04328
24.56935	0.01844	0.01209	0.01455	0.04418
24.57754	0.01846	0.01215	0.01472	0.04511
24.58573	0.01847	0.01222	0.01489	0.04605
24.59392	0.01849	0.01229	0.01505	0.04702
24.60211	0.01851	0.01236	0.01522	0.04801
24.6103	0.01854	0.01244	0.01539	0.049
24.61849	0.01856	0.01252	0.01557	0.04997
24.62668	0.01858	0.0126	0.01576	0.05097
24.63487	0.01861	0.01267	0.01594	0.052
24.64306	0.01864	0.01275	0.01612	0.05308
24.65125	0.01867	0.01281	0.0163	0.05417
24.65944	0.01871	0.01287	0.01649	0.05531
24.66763	0.01874	0.01294	0.01668	0.05649
24.67582	0.01877	0.01302	0.01687	0.05768
24.68401	0.0188	0.01309	0.01705	0.05887
24.6922	0.01883	0.01317	0.01723	0.06007
24.70039	0.01885	0.01324	0.01741	0.06129
24.70858	0.0189	0.01331	0.0176	0.06254
24.71677	0.01895	0.01338	0.01779	0.06381
24.72496	0.019	0.01345	0.01799	0.06509
24.73315	0.01905	0.01352	0.01817	0.06636
24.74134	0.01909	0.01358	0.01835	0.06764
24.74953	0.01914	0.01364	0.01853	0.06895
24.75772	0.01919	0.0137	0.01872	0.07029
24.76591	0.01924	0.01376	0.01891	0.07164
24.7741	0.01929	0.01382	0.01909	0.07297
24.78229	0.01933	0.01388	0.01928	0.07431
24.79048	0.01937	0.01395	0.01945	0.07566
24.79867	0.0194	0.01401	0.01962	0.07702
24.80686	0.01943	0.01408	0.01979	0.07842
24.81505	0.01945	0.01413	0.01996	0.07981
24.82323	0.01947	0.01419	0.02013	0.08119
24.83142	0.0195	0.01423	0.0203	0.08255
24.83961	0.01951	0.01427	0.02047	0.08388
24.8478	0.01953	0.01431	0.02063	0.08521
24.85599	0.01955	0.01434	0.02078	0.08652
24.86418	0.01957	0.01437	0.02093	0.08782
24.87237	0.01959	0.0144	0.02109	0.08911
24.88056	0.01962	0.01443	0.02124	0.09039
24.88875	0.01966	0.01446	0.0214	0.09166
24.89694	0.0197	0.0145	0.02155	0.0929
24.90513	0.01975	0.01453	0.02169	0.09411
24.91332	0.0198	0.01456	0.02182	0.0953
24.92151	0.01985	0.01458	0.02195	0.09647
24.9297	0.01989	0.0146	0.02207	0.09762
24.93789	0.01994	0.01462	0.0222	0.09876
24.94608	0.01998	0.01462	0.02232	0.09989
24.95427	0.02001	0.01463	0.02243	0.10102
24.96246	0.02005	0.01464	0.02254	0.10213
24.97065	0.02007	0.01465	0.02265	0.1032
24.97884	0.02009	0.01467	0.02275	0.10423
24.98703	0.02011	0.01468	0.02284	0.10525
24.99522	0.02011	0.01469	0.02294	0.10626
25.00341	0.02012	0.01469	0.02303	0.10724

## Sheet: Fig. 1F
yHsp90 (left Panel)				hHsp90 (right Panel)
Buffer	Rel. Activity			Buffer	Rel. Activity
500 KCl	110.67847			500 KCl	137.52266
500 KCl	105.51703			500 KCl	113.74992
500 KCl	104.35395			500 KCl	109.05652
				500 KCl	110.02986
				500 KCl	121.22055
				500 KCl	120.13842
200 KCl	97.61581			200 KCl	110.00596
200 KCl	98.29543			200 KCl	101.27177
200 KCl	103.37478			200 KCl	88.54708
				200 KCl	110.19691
				200 KCl	89.75539
500 AS	106.57541			500 AS	165.51246
500 AS	99.35897			500 AS	148.07089
500 AS	99.68687			500 AS	144.22685
Buffer	Mean	SD		Buffer	Mean	SD
500 mM AS	101.87375	4.07506		500 mM AS	152.6034	11.34359
500 mM KCl	106.84982	3.36632		500 mM KCl	118.61966	10.53895
200 mM KCl	99.762	3.14715		200 mM KCl	99.95542	10.50982
AS = Ammoniumsulfate

## Sheet: Fig. 1G
Closing Kinetics of yHsp90
500 mM Ammoniumsulfate				500 mM KCl				200 mM KCl
Time (min)	Mean Closed State %	SD		Time (min)	Mean Closed State %	SD		Time (min)	Mean Closed State %	SD
8	72.25834	1.77386		8	87.5654	0.56561		0	51.4838	2.25855
5	70.45952	1.31384		5	86.22467	1.12002		0.5	74.00313	1.84097
3	65.87824	3.16092		3	82.01026	2.48961		1	82.9922	4.53153
2	63.38531	2.607		1	72.93078	2.13877		1.5	86.54264	1.14259
1	56.58068	3.67543		1.5	77.02634	0.38332		2	87.56872	0.1372
0.5	48.89915	1.87889		0.5	66.81531	1.60296		5	89.63986	0.72948
0	34.73589	0.64919		0	56.84838	0.99419		8	90.59832	0.44112
Closing Kinetics of hHsp90
500 mM Ammoniumsulfate				500 mM KCl				200 mM KCl
Time (min)	Mean Closed State %	SD		Time (min)	Mean Closed State %	SD		Time (min)	Mean Closed State %	SD
0	21.26683	1.95586		0	22.09134	0.27787		1	26.70091	2.52604
1.5	47.3006	0.52616		3	39.88203	2.72584		5	38.98233	4.78192
3	63.69394	2.16298		5	50.58413	4.05249		10	54.85813	3.47111
5	74.73687	3.3222		7	56.50722	2.51768		20	65.08806	1.72402
7	85.1479	1.83646		10	65.25538	1.78369		35	75.38349	3.24681
20	89.87387	0.28041		30	82.05481	4.66816		50	77.42494	2.77089
70	93.02751	1.30203		70	82.56751	0.47096		70	80.10351	4.44208

## Sheet: Fig. 2A
N/A

## Sheet: Fig. 2B
	Sample	N	Mean	SD
kcat	WT	3	1.19258	0.14398
kcat	T22I	3	1.63257	0.00363
kcat	T101I	3	0.52106	0.04194
kcat	A107N	3	3.19771	0.13756
Normalized
kcat	WT	3	100	12.0729
kcat	T22I	3	136.893	0.3044
kcat	T101I	3	43.691	3.5167
kcat	A107N	3	268.133	11.5347

## Sheet: Fig. 2C
Sample	N	Mean	SD	Sum	Min.	Median	Max.
WT	3	100.00544	17.96509	300.01632	84.93687	95.19273	119.88672
T31I	3	231.82342	47.60864	695.47025	181.11661	238.78668	275.56697
T110I	3	16.09818	8.96347	48.29453	8.2888	14.12034	25.88538
A116N	3	531.15729	65.34958	1593.47186	455.71226	567.61377	570.14584
Sample	Measurement (Normalized Activity)
WT	95.19273
WT	84.93687
WT	119.88672
T31I	275.56697
T31I	238.78668
T31I	181.11661
T110I	14.12034
T110I	8.2888
T110I	25.88538
A116N	455.71226
A116N	570.14584
A116N	567.61377

[truncated: 105 more sheets: Fig. 2D, Fig. 2E, Fig. 3A, Fig. 3B, Fig. 3C, Fig. 3D, Fig. 3E, Fig. 3F, Fig. 4A, Fig. 4B, Fig. 4C, Fig. 4D, Fig. 4E, Fig. 4F, Fig. 4G, Fig. 4H, Fig. 4I, Fig. 5A, Fig. 5B, Fig. 5C …]
